# Supplementary material for: Genome‐Wide Analysis of circular RNAs and validation of hsa_circ_0006719 as a potential novel diagnostic biomarker in congenital scoliosis patients
Source: J Cell Mol Med. 2020 May 12;24(12):7015–22. doi: 10.1111/jcmm.15370 (PMC7299707; doi:10.1111/jcmm.15370)
Supplement: Supplementary file 1 — Table S1 [file JCMM-24-7015-s001.xlsx]

## Sheet: 工作表1
circRNA_ID	control	case	log2(fold-change)	p	q	circRNA read count
						CS01	CS02	CS03	CS04	CS05	CS06	CS07	HC01	HC02	HC03
hsa_circ_0080625	3.35993	66.0485	4.29702	3.90301e-10	2.26336e-06	0	0	145.833	0	0	155.285	0	72.3564	0	0
hsa_circ_0006137	11.0655	84.0827	2.92575	6.60071e-09	3.0622e-05	92.7087	0	0	143.668	0	288.095	0	0	0	0
hsa_circ_0006208	55.9215	5.43046	-3.36426	5.41288e-06	0.0156946	10.301	320.635	6.16197	77.9914	295.881	8.17291	30.8429	101.299	88.398	57.4626
hsa_circ_0002692	120.659	22.8486	-2.40076	3.54418e-05	0.0747372	0	399.242	104.753	114.935	465.248	0	207.676	481.687	312.476	149.813
hsa_circ_0006719	77.2896	276.757	1.84027	4.25231e-05	0.085771	624.239	258.576	355.34	186.769	240.786	275.836	108.978	206.733	337.146	0
hsa_circ_0013408	0.423663	13.4907	4.9929	7.92761e-05	0.144484	4.12039	0	30.8098	0	0	26.5619	6.16859	0	0	0
hsa_circ_0001459	227.28	56.7658	-2.00137	0.00011437	0.179996	0	1123.26	0	706.028	0	257.447	0	1008.85	925.095	400.186
chr19_40421091_40421696_-	6.38569	39.0435	2.61217	0.000146301	0.2121	109.19	16.5489	30.8098	16.4193	10.2028	36.7781	8.22478	31.0099	24.6692	6.15671
hsa_circ_0003759	2.34436	23.1634	3.30458	0.000157551	0.221488	67.9864	4.13722	18.4859	4.10481	0	18.389	0	4.13465	10.2788	18.4701
chr8_71126137_71128999_-	147.422	35.1947	-2.06653	0.000164155	0.223984	37.0835	877.091	49.2958	172.402	738.683	73.5561	88.4164	398.994	205.577	127.239
chr19_334399_336173_-	15.9063	65.9061	2.05081	0.000197369	0.26161	92.7087	31.0292	127.347	61.5722	44.8923	79.6858	12.3372	45.4812	39.0596	28.7313
hsa_circ_0074371	37.1608	4.50522	-3.04411	0.000224953	0.289889	0	51.7153	0	59.5198	357.098	20.4323	6.16859	31.0099	53.4499	30.7836
chr1_62907158_62907970_+	22.577	1.79205	-3.65517	0.000278452	0.339945	0	192.381	8.21596	8.20963	75.5007	0	12.3372	70.2891	34.948	28.7313
hsa_circ_0002584	1.26462	14.5046	3.51973	0.000468155	0.529724	39.1437	0	26.7019	16.4193	0	0	0	0	0	0
hsa_circ_0001242	5.08003	27.7371	2.44891	0.000602303	0.607436	88.5883	0	14.3779	14.3668	36.7301	22.4755	6.16859	8.2693	0	12.3134
chrX_67733168_67741339_+	19.0753	1.34403	-3.82707	0.000580449	0.607436	0	59.9897	6.16197	18.4717	48.9734	0	34.9553	70.2891	51.3942	53.3582
chr21_35138178_35140132_+	19.1444	1.34403	-3.83228	0.000629102	0.620964	0	82.7444	6.16197	14.3668	83.663	0	51.4049	22.7406	47.2826	24.6268
hsa_circ_0000994	43.0099	141.749	1.7206	0.000688337	0.6517	185.417	175.832	234.155	0	0	224.755	24.6743	256.348	0	348.88
hsa_circ_0078379	1.82842	17.6847	3.27384	0.000687585	0.6517	41.2039	0	10.2699	8.20963	0	28.6052	4.11239	8.2693	10.2788	0
hsa_circ_0000652	36.1423	5.83168	-2.6317	0.000854804	0.69825	0	39.3036	20.5399	47.2053	295.881	6.12968	0	117.838	69.8961	32.8358
hsa_circ_0000664	4.77186	27.1989	2.51093	0.000830141	0.69825	57.6854	10.3431	8.21596	18.4717	10.2028	57.2103	4.11239	10.3366	22.6134	4.10447
hsa_circ_0000620	15.7466	0.901045	-4.1273	0.000998905	0.722721	0	59.9897	0	24.6289	51.014	4.08645	24.6743	62.0198	39.0596	16.4179
hsa_circ_0008234	58.5124	167.083	1.51375	0.00101261	0.722721	350.233	122.048	195.129	147.773	134.677	212.496	59.6297	119.905	189.131	215.485
hsa_circ_0001855	66.9536	16.6824	-2.00483	0.00122251	0.813251	16.4816	233.753	30.8098	51.3102	132.636	28.6052	236.462	310.099	166.517	61.5671
chr13_41808025_41835051_-	0.4916	10.8228	4.46045	0.00119532	0.813251	8.24078	0	12.3239	0	0	28.6052	0	0	0	8.20895
chr14_106053890_106173899_-	2.37784	17.2138	2.85584	0.0013053	0.824722	32.9631	0	6.16197	14.3668	16.3245	38.8213	0	4.13465	0	0
hsa_circ_0002883	75.6182	20.3196	-1.89586	0.00135676	0.834683	28.8427	506.81	34.9178	75.939	265.273	28.6052	76.0792	320.435	80.1749	57.4626
chr6_149893420_149903739_+	2.02075	16.7053	3.04734	0.00137449	0.834683	24.7223	0	32.8638	4.10481	0	18.389	10.281	8.2693	0	10.2612
chr2_165548730_165552346_-	0.211868	9.09927	5.42451	0.00155641	0.89142	28.8427	0	0	0	0	12.2594	0	0	4.11153	0
hsa_circ_0001565	33.9039	6.28472	-2.43153	0.00164411	0.918959	0	167.557	18.4859	49.2578	91.8252	10.2161	28.7867	62.0198	133.625	69.7761
hsa_circ_0020523	23.5806	3.13608	-2.91056	0.00170471	0.941485	0	78.6072	14.3779	36.9433	77.5413	0	51.4049	80.6257	47.2826	34.888
hsa_circ_0069399	9.51571	43.119	2.17994	0.00174067	0.950035	129.792	0	65.7277	0	0	0	26.7305	165.386	0	0
hsa_circ_0004086	30.6185	5.40138	-2.503	0.00180697	0.965685	4.12039	84.813	14.3779	34.8909	104.069	6.12968	45.2363	138.511	100.733	36.9403
hsa_circ_0021346	77.5192	21.2182	-1.86925	0.00195038	0.995941	28.8427	393.036	36.9718	63.6246	297.922	30.6484	232.35	171.588	59.6172	114.925
hsa_circ_0010835	18.0649	1.79205	-3.33351	0.0019658	0.995941	0	103.431	8.21596	18.4717	75.5007	0	24.6743	12.404	51.3942	28.7313
hsa_circ_0001228	14.23	37.0808	1.38173	0.0298538	1	74.167	24.8233	73.9436	24.6289	36.7301	20.4323	20.562	57.8851	67.8403	18.4701
hsa_circ_0000418	132.662	59.0872	-1.16684	0.0194614	1	67.9864	709.534	115.023	133.406	175.488	85.8155	129.54	669.813	413.209	252.425
hsa_circ_0000976	59.9223	122.263	1.02883	0.0238443	1	261.645	82.7444	149.941	207.293	193.853	143.026	65.7982	161.251	148.015	125.186
hsa_circ_0006428	9.42669	1.35157	-2.80212	0.0443719	1	0	12.4117	0	10.262	36.7301	6.12968	22.6181	33.0772	22.6134	22.5746
hsa_circ_0000657	53.1978	20.3235	-1.38822	0.032968	1	30.9029	84.813	36.9718	211.398	183.65	24.5187	32.8991	171.588	90.4537	96.4552
hsa_circ_0031757	1.92905	12.6707	2.71553	0.012711	1	24.7223	10.3431	16.4319	0	0	16.3458	6.16859	0	12.3346	6.15671
hsa_circ_0008041	21.651	54.8277	1.34047	0.0178878	1	133.913	78.6072	80.1056	36.9433	77.5413	34.7348	20.562	47.5485	61.673	51.3059
hsa_circ_0001174	14.9184	2.27164	-2.71528	0.0117896	1	6.18058	76.5386	0	22.5765	67.3385	4.08645	0	26.8752	49.3384	20.5224
hsa_circ_0001020	95.0914	40.1062	-1.24549	0.0267227	1	26.7825	277.194	59.5657	135.459	477.491	96.0316	125.428	256.348	197.354	149.813
hsa_circ_0008609	0.629792	8.52979	3.75956	0.012905	1	0	0	24.6479	0	0	14.3026	0	8.2693	0	4.10447
hsa_circ_0005158	74.6707	27.5305	-1.43951	0.0141513	1	28.8427	293.743	32.8638	127.249	279.557	63.34	90.4726	173.655	201.465	125.186
hsa_circ_0077893	1.34164	8.55385	2.67258	0.0296574	1	6.18058	0	20.5399	0	0	12.2594	16.4496	0	4.11153	0
hsa_circ_0001523	2.00667	11.3432	2.49895	0.0139636	1	30.9029	0	12.3239	8.20963	12.2434	8.17291	8.22478	0	0	0
hsa_circ_0004069	40.4871	12.1998	-1.73061	0.0158563	1	16.4816	97.2247	12.3239	100.568	277.516	26.5619	16.4496	45.4812	53.4499	61.5671
hsa_circ_0008555	1.15455	9.54344	3.04718	0.0187713	1	26.7825	0	0	0	10.2028	16.3458	0	10.3366	0	0
hsa_circ_0007769	3.34973	14.0274	2.06613	0.0289384	1	28.8427	8.27444	22.5939	6.15722	16.3245	12.2594	0	10.3366	8.22307	8.20895
hsa_circ_0004001	98.2646	40.0769	-1.2939	0.0175601	1	16.4816	465.437	57.5117	137.511	355.058	108.291	71.9668	351.445	195.298	172.388
hsa_circ_0000390	43.5206	16.3064	-1.41626	0.0355624	1	30.9029	111.705	6.16197	92.3583	250.989	36.7781	16.4496	84.7603	104.844	65.6716
hsa_circ_0001098	79.8197	167.229	1.06701	0.0213297	1	271.946	177.901	246.479	131.354	73.4602	241.101	193.282	227.406	304.253	279.104
hsa_circ_0003268	2.94943	11.3609	1.94556	0.0490097	1	35.0233	6.20583	8.21596	6.15722	14.2839	8.17291	6.16859	4.13465	0	10.2612
hsa_circ_0008468	4.0258	18.1669	2.17397	0.00846353	1	51.5048	8.27444	10.2699	14.3668	0	20.4323	14.3934	0	8.22307	18.4701
hsa_circ_0006845	645.394	286.723	-1.17052	0.0194145	1	222.501	2354.08	404.636	623.932	2122.18	676.308	1233.72	2240.98	1957.09	890.671
hsa_circ_0005746	2.24293	11.7975	2.39503	0.0219478	1	32.9631	0	14.3779	4.10481	16.3245	6.12968	0	0	16.4461	0
hsa_circ_0032490	18.6264	4.54963	-2.03353	0.032006	1	14.4214	33.0978	0	41.0481	30.6084	6.12968	90.4726	35.1445	22.6134	47.2015
hsa_circ_0001857	0.878971	9.5371	3.43966	0.00631588	1	24.7223	0	0	6.15722	6.12168	18.389	0	0	0	0
hsa_circ_0004172	4.98816	18.5795	1.89714	0.0263965	1	43.2641	70.3328	20.5399	20.5241	0	20.4323	0	0	0	0
hsa_circ_0000569	49.8395	21.6482	-1.20304	0.0487348	1	16.4816	244.096	22.5939	22.5765	179.569	59.2536	78.1354	177.79	123.346	73.8805
hsa_circ_0003168	5.40615	16.3623	1.59771	0.0463589	1	51.5048	0	12.3239	16.4193	32.649	10.2161	0	12.404	8.22307	16.4179
hsa_circ_0042799	16.1896	3.61687	-2.16225	0.0333031	1	4.12039	26.8919	0	55.415	79.5819	12.2594	0	28.9426	34.948	36.9403
hsa_circ_0004790	56.2947	112.714	1.00159	0.0351624	1	228.682	188.244	139.671	129.302	171.407	143.026	39.0677	103.366	123.346	201.119
hsa_circ_0002857	10.6639	36.2378	1.76477	0.00471075	1	82.4078	18.6175	47.2418	30.7861	24.4867	34.7348	39.0677	24.8079	18.5019	16.4179
hsa_circ_0000130	16.553	4.09277	-2.01595	0.0400017	1	12.3612	59.9897	0	26.6813	122.434	6.12968	6.16859	16.5386	18.5019	22.5746
hsa_circ_0006741	16.5433	50.6422	1.6141	0.00372345	1	90.6485	6.20583	78.0516	86.2011	32.649	61.2968	24.6743	66.1544	32.8923	16.4179
hsa_circ_0004802	1.28947	9.52071	2.8843	0.0227628	1	22.6621	0	8.21596	0	12.2434	12.2594	0	10.3366	0	0
hsa_circ_0000397	13.4119	33.8345	1.33498	0.0352926	1	43.2641	41.3722	71.8896	34.8909	28.5678	38.8213	8.22478	37.2119	30.8365	49.2537
hsa_circ_0004359	3.14789	12.6897	2.0112	0.0395425	1	30.9029	10.3431	16.4319	6.15722	16.3245	10.2161	0	0	16.4461	4.10447
hsa_circ_0003832	14.8258	2.69309	-2.46077	0.0241631	1	0	24.8233	8.21596	28.7337	116.312	4.08645	0	24.8079	16.4461	28.7313
hsa_circ_0085466	25.2757	60.975	1.27047	0.0216993	1	80.3476	59.9897	75.9976	47.2053	16.3245	120.55	67.8544	105.434	76.0634	69.7761
hsa_circ_0003942	49.9284	14.8612	-1.74831	0.00738199	1	6.18058	225.479	20.5399	59.5198	126.515	40.8645	139.821	175.723	82.2307	67.7238
hsa_circ_0003859	0.200434	4.98747	4.63711	0.0499497	1	10.301	4.13722	0	0	0	12.2594	0	0	0	0
hsa_circ_0000374	25.2183	69.8953	1.47072	0.00569124	1	195.718	47.5781	71.8896	49.2578	75.5007	49.0374	39.0677	55.8178	74.0076	84.1417
hsa_circ_0008278	1.53597	11.2483	2.87248	0.0217993	1	8.24078	0	32.8638	0	0	10.2161	0	33.0772	0	0
hsa_circ_0005667	10.5622	0.901045	-3.55117	0.0142023	1	0	18.6175	0	22.5765	46.9329	4.08645	24.6743	28.9426	22.6134	10.2612
hsa_circ_0011172	63.1577	28.9468	-1.12555	0.0483987	1	51.5048	254.439	36.9718	61.5722	151.001	42.9078	104.866	277.022	215.855	82.0895
hsa_circ_0021156	7.35505	25.3498	1.78517	0.0146153	1	39.1437	14.4803	0	18.4717	6.12168	75.5994	6.16859	18.6059	32.8923	30.7836
hsa_circ_0088088	12.8843	1.80209	-2.83788	0.0169915	1	0	53.7839	0	22.5765	51.014	8.17291	28.7867	37.2119	16.4461	10.2612
hsa_circ_0007132	2.08823	12.7288	2.60775	0.0172452	1	37.0835	20.6861	0	0	4.08112	20.4323	4.11239	6.20198	0	4.10447
hsa_circ_0007344	9.43727	1.35157	-2.80374	0.0379544	1	0	43.4408	0	6.15722	18.365	6.12968	16.4496	51.6831	26.725	12.3134
hsa_circ_0010112	1.08036	7.64382	2.82278	0.0419447	1	0	0	12.3239	0	0	22.4755	6.16859	6.20198	0	6.15671
hsa_circ_0001152	21.945	53.3873	1.2826	0.0188908	1	105.07	68.2642	80.1056	71.8342	73.4602	57.2103	14.3934	28.9426	57.5615	49.2537
hsa_circ_0015437	4.46165	14.9448	1.744	0.0482967	1	30.9029	0	14.3779	10.262	18.365	22.4755	6.16859	24.8079	12.3346	4.10447
hsa_circ_0000992	39.2366	86.3751	1.13842	0.0226635	1	158.635	126.185	133.509	137.511	59.1763	100.118	28.7867	117.838	76.0634	121.082
hsa_circ_0077387	6.73857	22.6761	1.75066	0.0214238	1	57.6854	43.4408	22.5939	10.262	36.7301	22.4755	0	6.20198	12.3346	8.20895
hsa_circ_0003349	40.8902	14.3841	-1.50728	0.0271287	1	0	184.106	26.7019	69.7818	118.353	38.8213	92.5288	107.501	53.4499	77.985
hsa_circ_0008156	27.8967	75.1547	1.42977	0.00571927	1	158.635	53.7839	98.5915	69.7818	112.231	83.7723	20.562	62.0198	78.1191	69.7761
hsa_circ_0006635	0.731646	7.62624	3.38175	0.0221181	1	0	0	26.7019	0	8.16224	8.17291	0	4.13465	0	0
hsa_circ_0006480	0.515625	5.85679	3.50572	0.0441831	1	0	0	0	0	4.08112	26.5619	0	0	0	4.10447
hsa_circ_0001185	240.242	88.5366	-1.44014	0.00702479	1	138.033	320.635	156.103	632.141	1758.96	108.291	47.2925	299.762	487.217	291.418
hsa_circ_0001243	1.23671	9.47895	2.93822	0.0185474	1	12.3612	6.20583	16.4319	6.15722	4.08112	14.3026	0	4.13465	0	0
hsa_circ_0078510	0.83471	6.82128	3.0307	0.0372482	1	20.6019	0	0	0	4.08112	10.2161	8.22478	0	0	0
hsa_circ_0038728	9.09312	32.1679	1.82277	0.00653471	1	78.2874	12.4117	49.2958	16.4193	32.649	18.389	14.3934	31.0099	22.6134	24.6268
hsa_circ_0083458	21.3767	47.0481	1.1381	0.0466664	1	90.6485	99.2933	69.8357	67.7294	32.649	53.1239	26.7305	49.6158	43.1711	47.2015
hsa_circ_0001876	34.8504	10.3369	-1.75337	0.0133763	1	0	190.312	20.5399	45.1529	142.839	26.5619	0	155.049	47.2826	51.3059
hsa_circ_0007272	106.63	43.1818	-1.30412	0.0143557	1	22.6621	554.388	112.969	139.564	216.299	61.2968	176.833	469.283	236.413	143.657
hsa_circ_0008631	18.9086	5.39874	-1.80835	0.036977	1	0	136.528	6.16197	14.3668	55.0951	18.389	20.562	64.0871	49.3384	10.2612
hsa_circ_0002372	13.748	2.25261	-2.60956	0.0172406	1	0	33.0978	0	22.5765	20.4056	10.2161	4.11239	74.4237	55.5057	41.0447
hsa_circ_0023268	15.6131	2.72851	-2.51657	0.0172232	1	8.24078	20.6861	0	22.5765	46.9329	4.08645	39.0677	41.3465	14.3904	73.8805
hsa_circ_0000067	6.44839	21.7547	1.75432	0.0238716	1	49.4447	4.13722	18.4859	10.262	20.4056	30.6484	4.11239	18.6059	43.1711	12.3134
hsa_circ_0002513	58.9267	22.5167	-1.38792	0.0271853	1	20.6019	84.813	59.5657	67.7294	226.502	22.4755	139.821	132.309	139.792	194.963
hsa_circ_0013084	12.6295	2.2653	-2.47902	0.0245083	1	4.12039	51.7153	0	22.5765	8.16224	6.12968	0	93.0296	49.3384	16.4179
hsa_circ_0006958	22.3347	65.9682	1.56248	0.00413118	1	111.25	31.0292	123.239	41.0481	28.5678	65.3832	59.6297	62.0198	94.5653	65.6716
hsa_circ_0002175	3.00879	11.3101	1.91036	0.0489351	1	18.5417	0	8.21596	18.4717	0	24.5187	0	10.3366	0	18.4701
hsa_circ_0088062	41.5191	14.0551	-1.56268	0.0182702	1	32.9631	142.734	10.2699	36.9433	171.407	20.4323	32.8991	161.251	135.681	61.5671
hsa_circ_0002124	486.874	187.413	-1.37733	0.00495592	1	125.672	2831.93	320.422	433.058	1318.2	406.602	676.488	1868.86	1258.13	519.216
hsa_circ_0033144	101.112	238.005	1.23503	0.00645142	1	463.544	252.371	324.53	180.612	269.354	292.181	94.585	339.041	324.811	303.731
hsa_circ_0004719	29.494	75.6215	1.35837	0.0103977	1	156.575	0	80.1056	0	148.961	106.248	0	0	240.525	121.082
hsa_circ_0008311	268.73	121.905	-1.1404	0.0203762	1	156.575	1073.61	178.697	307.861	732.561	218.625	417.408	913.758	598.228	712.126
hsa_circ_0006856	69.0768	27.0397	-1.35312	0.0214397	1	24.7223	175.832	55.4577	114.935	248.948	42.9078	47.2925	256.348	215.855	149.813
hsa_circ_0001312	181.865	75.3367	-1.27144	0.00985077	1	84.4679	1234.96	131.455	119.04	528.505	126.68	164.496	676.015	421.432	225.746
hsa_circ_0006855	1.60923	9.95352	2.62884	0.0298723	1	18.5417	8.27444	12.3239	0	10.2028	14.3026	0	6.20198	0	4.10447
hsa_circ_0008116	0.741539	8.19822	3.46672	0.0217739	1	28.8427	0	0	0	0	8.17291	0	0	14.3904	0
hsa_circ_0003698	0.920305	9.99912	3.44162	0.00666698	1	30.9029	0	6.16197	8.20963	0	8.17291	0	6.20198	0	0
hsa_circ_0001906	10.8932	31.2505	1.52045	0.0253847	1	76.2272	35.1664	57.5117	20.5241	30.6084	8.17291	8.22478	55.8178	18.5019	24.6268
hsa_circ_0008209	0.316156	5.44566	4.1064	0.0313624	1	14.4214	0	4.10798	4.10481	0	6.12968	0	0	0	0
hsa_circ_0000198	3.23694	14.5057	2.16392	0.0272449	1	32.9631	14.4803	10.2699	0	8.16224	22.4755	0	6.20198	16.4461	14.3657
hsa_circ_0005142	287.193	115.799	-1.31041	0.00748393	1	92.7087	1317.71	221.831	348.909	697.872	212.496	400.958	1256.93	740.076	439.179
hsa_circ_0008836	39.6172	11.691	-1.76073	0.011269	1	0	182.038	18.4859	34.8909	77.5413	34.7348	133.653	109.568	90.4537	67.7238
hsa_circ_0020948	10.6781	0.901045	-3.56691	0.0119192	1	0	39.3036	0	16.4193	30.6084	4.08645	12.3372	14.4713	55.5057	18.4701
hsa_circ_0000225	98.5649	35.1463	-1.4877	0.00592402	1	16.4816	424.065	36.9718	71.8342	214.259	106.248	98.6974	481.687	351.536	184.701
hsa_circ_0007456	2.27443	11.3075	2.3137	0.0195311	1	14.4214	0	0	10.262	22.4462	36.7781	0	0	0	0
hsa_circ_0000154	17.3444	3.59916	-2.26873	0.0176685	1	0	91.0189	4.10798	16.4193	40.8112	12.2594	28.7867	55.8178	47.2826	32.8358
hsa_circ_0002505	38.6522	14.3906	-1.42543	0.0350852	1	6.18058	171.695	36.9718	43.1005	144.88	22.4755	74.023	132.309	96.621	20.5224
hsa_circ_0003148	136.885	56.3851	-1.27958	0.0125999	1	61.8058	657.818	98.5915	192.926	312.206	96.0316	156.271	605.726	365.926	197.015
hsa_circ_0004314	17.0349	39.879	1.22714	0.0487744	1	100.95	72.4014	63.6737	32.8385	26.5273	16.3458	28.7867	72.3564	32.8923	36.9403
hsa_circ_0003259	0.896338	8.14112	3.18311	0.0208523	1	10.301	0	0	0	6.12168	26.5619	0	0	0	8.20895
hsa_circ_0044793	5.74721	18.4959	1.68627	0.0443231	1	18.5417	8.27444	26.7019	8.20963	0	38.8213	8.22478	35.1445	22.6134	22.5746
hsa_circ_0039203	1.32156	7.72999	2.54822	0.0392432	1	24.7223	0	4.10798	6.15722	0	6.12968	12.3372	0	0	0
hsa_circ_0005731	19.2421	47.1556	1.29316	0.0227207	1	113.311	70.3328	39.0258	63.6246	73.4602	61.2968	0	28.9426	37.0038	47.2015
hsa_circ_0003757	7.99654	0.901045	-3.1497	0.048551	1	0	26.8919	0	6.15722	34.6895	4.08645	26.7305	16.5386	18.5019	6.15671
hsa_circ_0008817	39.7233	10.8823	-1.868	0.00592686	1	22.6621	250.302	0	0	114.271	26.5619	59.6297	142.645	121.29	51.3059
hsa_circ_0005828	8.35716	0.901045	-3.21334	0.0360163	1	0	47.5781	0	6.15722	30.6084	4.08645	10.281	35.1445	16.4461	6.15671
hsa_circ_0068956	6.41867	22.6243	1.81753	0.014613	1	47.3845	22.7547	39.0258	20.5241	8.16224	16.3458	16.4496	20.6733	0	18.4701
hsa_circ_0007695	42.0695	16.2188	-1.37511	0.0358081	1	0	0	0	104.673	0	73.5561	111.035	409.33	0	123.134
hsa_circ_0054851	1.95134	9.48146	2.28064	0.0415822	1	12.3612	6.20583	14.3779	10.262	0	16.3458	0	0	0	14.3657
hsa_circ_0001289	24.3426	7.24656	-1.74812	0.0298076	1	16.4816	97.2247	10.2699	18.4717	104.069	6.12968	32.8991	70.2891	41.1153	61.5671
hsa_circ_0002544	21.166	5.87715	-1.84856	0.0354047	1	8.24078	31.0292	4.10798	38.9957	95.9063	14.3026	34.9553	39.2792	65.7845	45.1492
hsa_circ_0006345	34.893	11.3646	-1.61839	0.022606	1	32.9631	142.734	0	28.7337	112.231	18.389	106.922	95.097	65.7845	53.3582
hsa_circ_0005096	43.9341	18.0769	-1.28119	0.0487969	1	24.7223	136.528	16.4319	53.3626	206.097	40.8645	63.742	171.588	76.0634	55.4104
hsa_circ_0005037	3.90343	18.4643	2.24192	0.0128042	1	12.3612	22.7547	36.9718	0	0	34.7348	0	0	32.8923	18.4701
hsa_circ_0038704	11.0744	27.193	1.29601	0.0463965	1	67.9864	26.8919	39.0258	26.6813	73.4602	16.3458	6.16859	24.8079	8.22307	14.3657
hsa_circ_0000014	67.7512	22.5594	-1.58652	0.00924873	1	20.6019	262.714	24.6479	71.8342	324.449	57.2103	158.327	198.463	49.3384	90.2984
hsa_circ_0058431	0.47999	7.26043	3.91898	0.0240816	1	18.5417	0	4.10798	0	0	10.2161	0	10.3366	0	0
hsa_circ_0005242	28.7651	7.70461	-1.90052	0.0141293	1	16.4816	111.705	4.10798	51.3102	93.8658	14.3026	49.3487	95.097	61.673	36.9403
hsa_circ_0055904	28.9235	8.1324	-1.83049	0.0202861	1	12.3612	35.1664	12.3239	92.3583	87.7441	12.2594	37.0115	72.3564	98.6768	55.4104
hsa_circ_0018400	1.48142	9.45093	2.67348	0.0381875	1	0	0	8.21596	0	4.08112	34.7348	0	12.404	12.3346	0
hsa_circ_0007990	12.0837	44.8601	1.89237	0.0024342	1	109.19	24.8233	63.6737	14.3668	34.6895	30.6484	14.3934	35.1445	51.3942	36.9403
hsa_circ_0018526	5.05101	20.8791	2.04741	0.0140034	1	57.6854	16.5489	18.4859	6.15722	4.08112	18.389	6.16859	22.7406	22.6134	14.3657
hsa_circ_0005249	20.7231	3.62321	-2.5159	0.00698977	1	6.18058	109.636	0	18.4717	102.028	10.2161	53.4611	31.0099	24.6692	14.3657
hsa_circ_0008608	140.045	60.8968	-1.20145	0.0177875	1	67.9864	903.983	108.861	80.0439	410.153	100.118	242.631	467.216	279.584	170.336
hsa_circ_0047870	9.35725	0.901045	-3.37641	0.0229612	1	0	18.6175	0	18.4717	8.16224	4.08645	30.8429	51.6831	28.7807	8.20895
hsa_circ_0041728	0.200434	6.77066	5.0781	0.0112271	1	8.24078	4.13722	10.2699	0	0	12.2594	0	0	0	0
hsa_circ_0044129	2.20717	10.8584	2.29854	0.0287177	1	20.6019	6.20583	14.3779	0	0	14.3026	24.6743	0	4.11153	0
hsa_circ_0044845	2.91912	12.6214	2.11226	0.0318987	1	14.4214	0	30.8098	4.10481	0	12.2594	10.281	8.2693	10.2788	16.4179
hsa_circ_0064735	2.92892	13.1263	2.16403	0.0372237	1	28.8427	0	22.5939	0	12.2434	8.17291	0	28.9426	10.2788	4.10447
hsa_circ_0048965	8.3102	37.3295	2.16736	0.00221442	1	6.18058	0	67.7817	0	0	96.0316	0	107.501	0	55.4104
hsa_circ_0017586	64.1063	129.61	1.01564	0.0320958	1	189.538	124.117	223.885	139.564	34.6895	175.717	195.339	237.742	244.636	133.395
hsa_circ_0041267	1.21829	8.58292	2.81661	0.0188616	1	12.3612	0	12.3239	12.3144	4.08112	14.3026	0	0	0	0
hsa_circ_0023409	0.457668	5.85177	3.6765	0.0456417	1	0	0	4.10798	0	0	22.4755	0	0	4.11153	4.10447
hsa_circ_0001810	147.02	62.7367	-1.22863	0.0209201	1	72.1068	492.329	88.3216	252.446	667.263	124.637	254.968	370.051	242.58	207.276
hsa_circ_0007995	5.2477	19.392	1.88571	0.0181636	1	22.6621	10.3431	41.0798	10.262	0	24.5187	12.3372	8.2693	12.3346	34.888
hsa_circ_0004725	14.3686	1.35157	-3.41021	0.00546214	1	0	55.8525	0	84.1487	14.2839	6.12968	4.11239	16.5386	30.8365	26.6791
hsa_circ_0002470	5.82101	18.5568	1.67261	0.0204009	1	39.1437	0	28.7559	45.1529	20.4056	16.3458	4.11239	6.20198	8.22307	0
hsa_circ_0063623	0.4916	6.74277	3.77778	0.0235947	1	0	0	12.3239	0	0	18.389	0	0	0	8.20895
hsa_circ_0006461	17.3625	3.60418	-2.26824	0.022299	1	0	18.6175	0	30.7861	53.0546	16.3458	43.1801	16.5386	63.7288	59.5149
hsa_circ_0047029	0.692034	6.7503	3.28604	0.0399793	1	0	4.13722	6.16197	0	0	24.5187	0	0	0	8.20895
hsa_circ_0005332	44.011	102.484	1.21947	0.0117887	1	255.464	105.499	98.5915	110.83	157.123	110.334	53.4611	105.434	106.9	98.5074
hsa_circ_0001788	101.005	38.7979	-1.38038	0.0166444	1	47.3845	304.086	75.9976	158.035	459.126	53.1239	366.003	165.386	90.4537	104.664
hsa_circ_0002661	3.82364	17.6758	2.20876	0.0101622	1	39.1437	0	12.3239	10.262	14.2839	28.6052	0	12.404	10.2788	16.4179
hsa_circ_0001320	16.2746	43.9274	1.4325	0.0180099	1	98.8893	64.1269	63.6737	20.5241	63.2574	36.7781	12.3372	39.2792	37.0038	47.2015
hsa_circ_0037173	2.17106	11.7785	2.43968	0.0131885	1	26.7825	0	14.3779	10.262	10.2028	12.2594	10.281	0	0	0
hsa_circ_0000448	26.595	56.769	1.09395	0.0402658	1	170.996	53.7839	59.5657	61.5722	110.19	26.5619	39.0677	74.4237	39.0596	63.6194
hsa_circ_0002875	0.75688	7.27814	3.26543	0.0287287	1	22.6621	0	0	0	0	10.2161	8.22478	4.13465	0	0
hsa_circ_0008198	5.46023	15.9269	1.54443	0.0496436	1	51.5048	0	0	18.4717	14.2839	20.4323	14.3934	8.2693	0	28.7313
hsa_circ_0046034	1.0577	11.7013	3.46767	0.00403791	1	8.24078	0	30.8098	4.10481	0	14.3026	0	0	14.3904	0
hsa_circ_0002535	5.71502	18.12	1.66475	0.0357511	1	37.0835	0	12.3239	12.3144	22.4462	32.6916	4.11239	6.20198	28.7807	20.5224
hsa_circ_0001811	79.333	25.1841	-1.65541	0.00612971	1	0	169.626	36.9718	123.144	487.694	77.6426	96.6412	159.184	164.461	114.925
hsa_circ_0001173	220.595	108.241	-1.02716	0.0366846	1	105.07	951.561	170.481	266.813	899.887	216.582	185.058	777.314	530.388	305.783
hsa_circ_0016601	6.46567	21.6727	1.745	0.0222148	1	35.0233	6.20583	49.2958	16.4193	0	14.3026	18.5058	33.0772	14.3904	22.5746
hsa_circ_0007334	361.752	162.818	-1.15174	0.0177931	1	189.538	2209.28	330.692	402.272	757.048	220.668	670.32	986.114	684.57	777.798
hsa_circ_0007312	24.6067	4.04466	-2.60496	0.00306171	1	0	66.1955	8.21596	36.9433	79.5819	10.2161	43.1801	107.501	53.4499	43.097
hsa_circ_0001136	36.9649	10.8609	-1.76701	0.0127425	1	20.6019	167.557	12.3239	18.4717	199.975	16.3458	51.4049	74.4237	63.7288	65.6716
hsa_circ_0009134	6.97959	25.3857	1.8628	0.0116396	1	63.866	20.6861	32.8638	4.10481	10.2028	18.389	22.6181	28.9426	0	34.888
hsa_circ_0045834	11.9688	29.4152	1.29729	0.0423546	1	59.7456	14.4803	43.1338	8.20963	8.16224	30.6484	69.9106	22.7406	22.6134	51.3059
hsa_circ_0006082	12.0572	1.35157	-3.15719	0.0120208	1	0	31.0292	0	10.262	48.9734	6.12968	16.4496	45.4812	63.7288	0
hsa_circ_0008488	62.2753	25.6802	-1.27801	0.0387457	1	12.3612	134.46	30.8098	88.2535	293.841	73.5561	123.372	140.578	115.123	143.657
hsa_circ_0056714	0.635605	8.6083	3.75953	0.0127008	1	20.6019	0	12.3239	0	0	6.12968	0	0	12.3346	0
hsa_circ_0085473	14.5005	2.69811	-2.42608	0.0241774	1	0	43.4408	4.10798	18.4717	57.1357	8.17291	24.6743	35.1445	22.6134	45.1492
hsa_circ_0004123	6.78168	20.8319	1.61908	0.0451814	1	35.0233	37.235	0	0	34.6895	59.2536	0	39.2792	0	14.3657
hsa_circ_0003388	24.328	6.28723	-1.95212	0.0163274	1	0	151.009	16.4319	30.7861	67.3385	12.2594	28.7867	78.5584	57.5615	26.6791
hsa_circ_0009154	90.7818	43.0208	-1.07737	0.0484958	1	82.4078	374.419	26.7019	82.0963	338.733	85.8155	201.507	260.483	217.911	112.873
hsa_circ_0002280	12.888	2.25261	-2.51636	0.0270091	1	0	24.8233	0	28.7337	32.649	10.2161	12.3372	66.1544	20.5577	38.9925
hsa_circ_0008336	15.3051	46.063	1.58959	0.007059	1	53.565	26.8919	45.1878	53.3626	36.7301	110.334	10.281	43.4138	65.7845	22.5746
hsa_circ_0087631	7.44497	29.9403	2.00775	0.00777865	1	74.167	18.6175	18.4859	0	8.16224	42.9078	0	49.6158	43.1711	24.6268
hsa_circ_0055674	4.37462	14.4968	1.72851	0.0327852	1	30.9029	0	12.3239	20.5241	8.16224	22.4755	18.5058	0	0	16.4179
hsa_circ_0000339	24.2416	6.73022	-1.84876	0.0274965	1	0	86.8817	22.5939	36.9433	102.028	8.17291	51.4049	31.0099	37.0038	59.5149
chr11_102221076_102248888_+	0.2458	5.39874	4.45706	0.0338696	1	0	0	6.16197	0	0	18.389	0	0	0	4.10447
chr15_31266516_31269158_-	36.7363	9.91427	-1.88963	0.00797799	1	8.24078	167.557	18.4859	80.0439	99.9875	18.389	14.3934	159.184	63.7288	69.7761
chrX_51070572_51099879_-	8.62697	33.084	1.93921	0.00413224	1	78.2874	37.235	36.9718	24.6289	8.16224	34.7348	18.5058	22.7406	18.5019	18.4701
chr3_152017193_152018762_+	19.4883	45.1571	1.21234	0.0417567	1	57.6854	59.9897	59.5657	63.6246	0	87.8587	0	62.0198	80.1749	77.985
chr10_32562090_32562966_-	12.6915	2.24759	-2.49742	0.0255944	1	0	88.9503	4.10798	24.6289	12.2434	6.12968	26.7305	82.693	0	0
chr22_41521867_41537226_+	4.21364	21.6838	2.36347	0.00313587	1	28.8427	10.3431	24.6479	0	22.4462	44.951	18.5058	6.20198	8.22307	4.10447
chr17_62270918_62272455_-	0.282442	5.44433	4.26873	0.0322822	1	12.3612	0	0	0	0	12.2594	4.11239	0	0	0
chr12_94562928_94580249_+	106.599	46.0341	-1.21142	0.0311196	1	51.5048	188.244	63.6737	295.547	534.627	93.9884	69.9106	345.243	166.517	166.231
chr6_108066152_108071017_-	9.50113	30.8313	1.69822	0.0134699	1	74.167	43.4408	26.7019	16.4193	34.6895	38.8213	8.22478	26.8752	22.6134	14.3657
chr17_25967597_26073249_+	1.07022	8.15262	2.92936	0.03995	1	16.4816	14.4803	6.16197	0	0	14.3026	0	0	0	6.15671
chr4_54292038_54319300_+	1.44351	8.55517	2.56722	0.0356173	1	8.24078	0	24.6479	0	0	6.12968	10.281	0	0	12.3134
chr14_50616725_50619891_-	18.6549	4.98112	-1.90501	0.0307499	1	8.24078	55.8525	0	24.6289	51.014	14.3026	16.4496	134.376	30.8365	28.7313
chr5_64824278_64825026_-	68.1358	29.7136	-1.19729	0.03192	1	14.4214	498.535	53.4037	104.673	95.9063	67.4265	67.8544	299.762	156.238	49.2537
chr19_14150319_14150722_+	27.1429	62.0524	1.19291	0.0298634	1	135.973	76.5386	71.8896	28.7337	124.474	73.5561	8.22478	68.2217	84.2864	82.0895
chr12_70149163_70150443_+	58.2722	116.84	1.00365	0.039292	1	111.25	198.587	154.049	129.302	116.312	265.619	41.1239	200.531	156.238	180.597
chr10_70190192_70192267_-	1.44406	8.07927	2.48409	0.0450192	1	0	0	24.6479	0	6.12168	12.2594	12.3372	4.13465	0	0
chr12_50829270_50848200_+	3.69973	14.0348	1.92351	0.0467981	1	24.7223	26.8919	6.16197	0	0	32.6916	10.281	0	18.5019	12.3134
chr1_55586268_55591431_-	0.200434	5.88349	4.87547	0.0238288	1	10.301	4.13722	4.10798	0	0	12.2594	0	0	0	0
chr8_117866483_117869712_-	0.316156	5.86961	4.21456	0.0217222	1	8.24078	0	10.2699	4.10481	0	8.17291	0	0	0	0
chr9_5064882_5081861_+	3.85253	13.9755	1.85902	0.0467862	1	14.4214	0	28.7559	10.262	0	20.4323	0	8.2693	32.8923	16.4179
chr19_19215721_19217194_+	0.985885	8.18553	3.05359	0.0262467	1	24.7223	4.13722	0	0	8.16224	12.2594	0	0	0	4.10447
chr10_88203031_88206206_-	9.96636	1.35157	-2.88243	0.0307864	1	0	41.3722	0	8.20963	38.7706	6.12968	4.11239	28.9426	51.3942	8.20895
chr16_1447178_1448140_-	2.38789	11.8658	2.313	0.021543	1	49.4447	0	0	0	14.2839	4.08645	10.281	0	0	12.3134
chr6_37250657_37284982_+	12.1771	2.2653	-2.4264	0.0379609	1	4.12039	22.7547	0	24.6289	10.2028	6.12968	45.2363	39.2792	28.7807	34.888
chr16_1435208_1435386_-	1.10978	8.07927	2.86395	0.0479154	1	0	0	24.6479	0	0	12.2594	0	18.6059	0	4.10447
chr16_23632682_23637718_-	1.37513	9.45992	2.78226	0.022501	1	6.18058	6.20583	16.4319	6.15722	0	20.4323	4.11239	0	6.1673	0
chr5_109103235_109139978_+	0.847327	7.25911	3.0988	0.0278451	1	16.4816	0	0	0	0	16.3458	12.3372	0	0	0
chr15_66007815_66044966_-	0.457668	5.85177	3.6765	0.0456417	1	0	0	4.10798	0	0	22.4755	0	0	4.11153	4.10447
chr8_100108539_100168971_+	4.74496	15.7371	1.7297	0.042171	1	6.18058	12.4117	41.0798	12.3144	6.12168	24.5187	18.5058	14.4713	16.4461	0
chr5_109152973_109191035_+	0.809403	7.1958	3.15223	0.0372918	1	0	0	10.2699	0	0	22.4755	0	0	6.1673	8.20895
chr19_49982165_49983877_+	1.19331	10.0193	3.06975	0.0182138	1	35.0233	8.27444	0	0	0	10.2161	0	0	8.22307	6.15671
chr5_156668655_156671488_+	5.50813	17.2265	1.645	0.0376101	1	37.0835	10.3431	6.16197	16.4193	30.6084	34.7348	4.11239	12.404	0	14.3657
chr2_182374384_182376502_+	8.37354	0.901045	-3.21617	0.04228	1	0	20.6861	0	16.4193	51.014	4.08645	14.3934	18.6059	12.3346	4.10447
chr12_54686012_54687165_-	0.790389	6.75784	3.09593	0.0284691	1	0	0	0	10.262	0	30.6484	0	0	0	0
chr5_111594925_111643187_-	1.0548	7.2377	2.77856	0.043625	1	14.4214	0	12.3239	6.15722	0	6.12968	0	0	4.11153	6.15671
chr3_132400757_132411662_-	3.76026	13.5983	1.85452	0.0458418	1	30.9029	16.5489	10.2699	10.262	0	20.4323	4.11239	6.20198	0	26.6791
chr8_142170730_142173528_+	25.8534	6.78969	-1.92893	0.022255	1	14.4214	28.9606	10.2699	73.8866	189.772	6.12968	12.3372	35.1445	39.0596	28.7313
chr3_113077591_113085156_-	1.11253	9.42331	3.0824	0.0191739	1	0	8.27444	30.8098	0	0	12.2594	6.16859	6.20198	0	0
chr3_155611306_155629068_+	17.5811	39.366	1.16292	0.0419285	1	70.0466	14.4803	36.9718	59.5198	38.7706	71.5129	41.1239	47.5485	41.1153	43.097
chr10_127483448_127486714_-	8.37685	0.901045	-3.21674	0.0383287	1	0	18.6175	0	0	20.4056	4.08645	43.1801	43.4138	10.2788	10.2612
chr8_618597_624047_-	1.78044	11.3469	2.67199	0.0175314	1	28.8427	6.20583	4.10798	8.20963	0	18.389	0	0	16.4461	0
chr9_132569466_132571311_+	8.30407	0.901045	-3.20415	0.0454135	1	0	10.3431	0	20.5241	36.7301	4.08645	8.22478	12.404	6.1673	38.9925
chr8_21835280_21837714_+	50.6883	12.1543	-2.06018	0.00319838	1	8.24078	76.5386	28.7559	41.0481	51.014	18.389	448.251	80.6257	57.5615	49.2537
chr3_105389076_105404310_-	1.00991	10.4104	3.36573	0.00684635	1	20.6019	4.13722	12.3239	0	12.2434	14.3026	0	0	0	0
chr6_90564535_90566918_+	26.0643	7.18576	-1.85886	0.0174062	1	0	173.763	18.4859	24.6289	67.3385	14.3026	37.0115	101.299	45.2269	28.7313
chr10_99003724_99023386_-	0.703469	8.1094	3.52704	0.0166512	1	0	0	0	0	0	36.7781	0	0	4.11153	8.20895
chr11_65202523_65211534_+	32.538	9.89643	-1.71715	0.0237412	1	0	24.8233	12.3239	49.2578	53.0546	32.6916	154.215	101.299	43.1711	108.769
chr19_55396646_55396937_+	17.1015	2.69309	-2.66679	0.0120402	1	0	39.3036	8.21596	61.5722	114.271	4.08645	0	4.13465	14.3904	32.8358
chr9_3647337_3651867_+	87.8275	35.6693	-1.29999	0.0170428	1	43.2641	330.978	45.1878	96.4631	193.853	73.5561	92.5288	421.734	277.528	188.806
chr9_33293650_33295425_+	4.66997	17.6391	1.91729	0.0252808	1	28.8427	12.4117	16.4319	6.15722	0	34.7348	10.281	14.4713	14.3904	24.6268
chr17_7247857_7249098_+	12.3057	33.1196	1.42835	0.0266747	1	90.6485	0	39.0258	53.3626	0	20.4323	0	47.5485	63.7288	45.1492
chr14_31139461_31171581_+	1.14812	9.99027	3.12124	0.0184391	1	28.8427	6.20583	8.21596	0	0	8.17291	0	0	16.4461	0
chr8_132948965_132982890_+	0.316156	6.80106	4.42705	0.0100574	1	16.4816	0	6.16197	4.10481	0	8.17291	0	0	0	0
chr22_50191452_50198008_-	0.300651	5.46337	4.18363	0.0485555	1	18.5417	6.20583	0	0	0	6.12968	0	0	0	0
chr20_35635813_35661279_-	1.17196	7.6906	2.71417	0.032621	1	10.301	0	0	8.20963	8.16224	24.5187	0	0	0	0
chr4_100756779_100774505_+	0.404738	7.74136	4.25753	0.00777572	1	26.7825	0	0	0	6.12168	8.17291	0	0	0	0
chr9_139115852_139118720_-	148.757	64.91	-1.19645	0.0210708	1	65.9262	541.976	137.617	192.926	461.167	91.9452	230.294	438.273	380.317	357.089
chr14_92473983_92477416_-	14.1952	2.6956	-2.39673	0.019534	1	0	103.431	6.16197	0	30.6084	6.12968	0	84.7603	41.1153	18.4701
chr3_155611306_155643155_+	2.18497	10.8	2.30534	0.0288704	1	0	0	10.2699	0	0	38.8213	16.4496	0	6.1673	12.3134
chr1_90152028_90178494_+	1.64884	11.8151	2.84111	0.0170948	1	32.9631	28.9606	0	0	0	20.4323	0	0	0	4.10447
chr12_50824280_50848200_+	2.65705	12.6971	2.2566	0.013804	1	26.7825	0	0	18.4717	0	30.6484	14.3934	0	0	4.10447
chr6_42571325_42604932_+	0.6145	7.20836	3.55219	0.0227278	1	0	0	0	0	0	32.6916	0	0	0	10.2612
chr17_73590555_73592980_+	2.24907	9.43335	2.06844	0.0466239	1	0	0	22.5939	18.4717	0	20.4323	0	0	4.11153	10.2612
chr7_48550679_48567941_+	8.44001	0.901045	-3.22757	0.042529	1	0	35.1664	0	51.3102	18.365	4.08645	4.11239	18.6059	8.22307	0
chr1_155740857_155743001_-	13.3891	2.25261	-2.57138	0.0223027	1	0	55.8525	0	0	53.0546	10.2161	41.1239	43.4138	0	38.9925
chr14_104037959_104053701_+	9.84118	0.901045	-3.44916	0.016539	1	0	47.5781	0	10.262	22.4462	4.08645	6.16859	49.6158	20.5577	24.6268
chr19_21216891_21588057_+	9.22303	1.35157	-2.77061	0.0490014	1	0	57.9211	0	0	75.5007	6.12968	8.22478	0	0	14.3657
chr14_39648294_39648666_+	96.6686	43.3778	-1.15609	0.0329795	1	65.9262	397.173	61.6197	176.507	257.111	69.4697	150.102	370.051	217.911	135.448
chr19_50840790_50865349_-	10.5505	30.2693	1.52054	0.0194243	1	45.3243	45.5094	45.1878	28.7337	34.6895	46.9942	12.3372	0	24.6692	28.7313
chr3_172477950_172501699_+	6.04637	20.3561	1.75132	0.0226298	1	30.9029	18.6175	10.2699	26.6813	0	51.0807	22.6181	33.0772	0	0
chr17_25628813_25633908_+	0.474234	6.31762	3.73571	0.0220813	1	8.24078	0	12.3239	6.15722	0	8.17291	0	0	0	0
chr15_89804815_89828449_+	0.741539	6.80489	3.19798	0.0497178	1	18.5417	0	8.21596	0	0	4.08645	0	0	14.3904	0
chr17_80739464_80741590_+	0.4916	9.47895	4.26917	0.00321986	1	12.3612	0	16.4319	0	0	14.3026	0	0	0	8.20895
chr19_38895547_38896275_+	0.557819	8.17919	3.87409	0.0124132	1	22.6621	0	0	0	4.08112	14.3026	0	6.20198	0	0
chr22_39534640_39537441_-	2.22795	9.95234	2.15932	0.0498199	1	20.6019	10.3431	18.4859	8.20963	0	6.12968	8.22478	0	10.2788	0
chr11_68326033_68343511_+	5.19639	16.6773	1.6823	0.0499391	1	12.3612	16.5489	24.6479	6.15722	0	38.8213	16.4496	20.6733	16.4461	16.4179
chr2_227729319_227732404_+	65.9541	142.246	1.10886	0.0173675	1	199.839	119.979	232.101	137.511	24.4867	214.539	246.743	233.608	240.525	129.291
chr1_100206348_100207829_-	0.300651	5.44433	4.17859	0.0488322	1	12.3612	6.20583	0	0	0	12.2594	0	0	0	0
chr5_112889463_112899189_+	15.1639	36.6337	1.27253	0.0349615	1	63.866	45.5094	45.1878	32.8385	22.4462	57.2103	74.023	51.6831	16.4461	10.2612
chr8_17847367_17872349_+	2.09567	12.62	2.59023	0.0124612	1	12.3612	6.20583	26.7019	4.10481	0	18.389	6.16859	0	6.1673	12.3134
chr3_121354581_121356103_-	10.5528	1.79707	-2.55391	0.0490523	1	0	28.9606	4.10798	16.4193	89.7847	4.08645	0	12.404	12.3346	12.3134
chr5_172535626_172539382_+	7.25539	21.2145	1.54792	0.0482661	1	30.9029	20.6861	45.1878	8.20963	0	20.4323	12.3372	33.0772	24.6692	32.8358
chr1_187238527_187298192_+	11.8947	1.80209	-2.72258	0.0230503	1	0	33.0978	0	8.20963	40.8112	8.17291	18.5058	49.6158	51.3942	12.3134
chr3_195785154_195800996_-	1.49114	11.7354	2.97638	0.0122437	1	14.4214	6.20583	18.4859	0	0	20.4323	0	12.404	0	10.2612
chr6_26370549_26444532_+	2.86353	13.5946	2.24717	0.0250069	1	32.9631	20.6861	18.4859	6.15722	8.16224	10.2161	0	0	16.4461	0
chr12_112664446_112666615_-	13.1436	2.70313	-2.28165	0.0456026	1	0	8.27444	0	10.262	8.16224	12.2594	111.035	8.2693	49.3384	14.3657
chr12_90013775_90029028_-	2.55135	12.6872	2.31404	0.0253813	1	30.9029	16.5489	18.4859	8.20963	4.08112	8.17291	0	0	16.4461	0
chr12_2790819_2870465_-	4.21249	19.5516	2.21454	0.0113783	1	63.866	18.6175	14.3779	0	24.4867	10.2161	0	22.7406	12.3346	0
chr2_182346324_182350719_+	20.9313	5.85177	-1.83872	0.0311949	1	0	55.8525	4.10798	14.3668	73.4602	22.4755	37.0115	90.9623	63.7288	36.9403
chr17_41456119_41456630_-	10.7034	26.7715	1.32263	0.0482059	1	74.167	37.235	30.8098	30.7861	36.7301	16.3458	14.3934	16.5386	28.7807	14.3657
chr14_97312431_97327072_+	20.3378	46.6584	1.19797	0.0477026	1	107.13	55.8525	61.6197	34.8909	6.12168	42.9078	18.5058	76.491	88.398	86.194
chr6_26370549_26406484_+	5.59863	18.6024	1.73234	0.0386601	1	51.5048	14.4803	22.5939	0	28.5678	10.2161	0	12.404	32.8923	12.3134
chr11_121391365_121403261_+	8.96654	0.901045	-3.31488	0.0410265	1	0	0	0	65.677	42.8518	4.08645	4.11239	0	8.22307	6.15671
chr1_91967210_91985836_+	2.04626	9.90542	2.27522	0.0445028	1	6.18058	0	20.5399	6.15722	0	18.389	0	6.20198	8.22307	14.3657
chr12_26774055_26784992_-	0.47999	6.33031	3.7212	0.0446376	1	12.3612	0	12.3239	0	0	4.08645	0	10.3366	0	0
chr5_133533466_133541822_-	0.383992	6.81493	4.14955	0.0246955	1	18.5417	0	0	0	0	12.2594	0	8.2693	0	0
chr2_203620260_203624076_+	12.2075	36.2896	1.57178	0.0168246	1	92.7087	43.4408	30.8098	22.5765	30.6084	40.8645	12.3372	64.0871	22.6134	22.5746
chr12_113758135_113759153_-	2.99934	16.208	2.43399	0.00707791	1	14.4214	0	45.1878	8.20963	8.16224	14.3026	8.22478	12.404	6.1673	6.15671
chr2_61447444_61450431_-	4.08795	15.4193	1.91528	0.0262093	1	32.9631	4.13722	0	12.3144	4.08112	36.7781	18.5058	6.20198	14.3904	6.15671
chr4_103225473_103246155_-	0.528024	7.21484	3.77229	0.0164857	1	6.18058	0	10.2699	4.10481	0	16.3458	0	0	4.11153	0
chr8_17842955_17851128_+	4.51497	16.6964	1.88675	0.0340156	1	22.6621	10.3431	34.9178	4.10481	0	18.389	0	14.4713	20.5577	32.8358
chr20_57766038_57782111_+	6.94258	20.7891	1.58228	0.0428344	1	30.9029	45.5094	24.6479	8.20963	26.5273	38.8213	0	12.404	8.22307	22.5746
chr7_80292305_80303463_+	92.968	186.288	1.00273	0.0238658	1	331.691	157.214	285.505	287.337	38.7706	228.841	279.643	378.321	203.521	223.694
chr19_17894911_17895733_+	1.60908	12.2151	2.92436	0.00761303	1	24.7223	4.13722	20.5399	6.15722	6.12168	10.2161	0	0	10.2788	0
hsa_circ_0083014	7.9692	0.896023	-3.15283	0.0409021	1	0	59.9897	4.10798	4.10481	12.2434	0	0	35.1445	18.5019	22.5746
hsa_circ_0081388	1.48697	8.68046	2.5454	0.0497442	1	39.1437	14.4803	0	0	8.16224	0	0	0	0	4.10447
chr1_200635064_200635879_-	0.711731	8.2236	3.53037	0.0219144	1	37.0835	0	0	0	0	0	0	6.20198	8.22307	0
hsa_circ_0019297	1.23585	9.49679	2.94194	0.0230444	1	20.6019	0	22.5939	0	0	0	4.11239	0	18.5019	0
hsa_circ_0078241	16.0662	3.58409	-2.16435	0.032754	1	0	24.8233	16.4319	26.6813	38.7706	0	43.1801	31.0099	37.0038	65.6716
chr1_52975267_52992045_-	1.52428	10.4105	2.77185	0.0241867	1	24.7223	16.5489	22.5939	0	6.12168	0	0	0	6.1673	0
hsa_circ_0004904	15.3131	3.61066	-2.08443	0.0363803	1	6.18058	49.6467	10.2699	12.3144	67.3385	0	18.5058	55.8178	34.948	30.7836
chr21_40578033_40584633_-	44.013	17.3609	-1.34208	0.0289511	1	78.2874	130.322	0	61.5722	61.2168	0	0	225.338	281.64	65.6716
chr20_44056061_44058310_+	0.200434	6.32529	4.97993	0.0163833	1	12.3612	4.13722	16.4319	0	0	0	0	0	0	0
hsa_circ_0007823	8.84547	0.896023	-3.30333	0.0359091	1	0	14.4803	4.10798	30.7861	44.8923	0	14.3934	14.4713	10.2788	10.2612
chr9_88576927_88593296_+	0.501085	7.27444	3.85971	0.0237429	1	24.7223	10.3431	8.21596	0	0	0	0	0	0	0
chr8_30915887_30933803_+	1.41221	7.7136	2.44945	0.0472677	1	22.6621	0	12.3239	0	0	0	20.562	0	0	0
chr21_38844985_38868560_+	1.17938	11.2269	3.25085	0.0051128	1	6.18058	0	45.1878	0	0	0	8.22478	0	0	10.2612
chr12_94603365_94621011_+	15.2106	2.70578	-2.49096	0.021992	1	4.12039	31.0292	8.21596	61.5722	65.2979	0	14.3934	26.8752	20.5577	22.5746
hsa_circ_0026285	12.9115	0.913733	-3.82074	0.00460568	1	4.12039	37.235	0	20.5241	79.5819	0	18.5058	14.4713	16.4461	24.6268
hsa_circ_0006897	0.2458	7.30987	4.89429	0.00709464	1	32.9631	0	0	0	0	0	0	0	0	4.10447
chr7_141755357_141780745_+	22.7873	5.93927	-1.93988	0.0267751	1	26.7825	84.813	0	104.673	124.474	0	0	10.3366	37.0038	0
chr7_66456123_66459328_-	1.27099	8.06421	2.66558	0.0311272	1	0	0	36.9718	0	0	0	18.5058	0	0	0
chr20_34099191_34099895_+	2.51575	14.1186	2.48854	0.0122779	1	53.565	0	10.2699	0	0	0	4.11239	0	12.3346	26.6791
chr9_17340824_17342442_+	9.13133	1.34403	-2.76426	0.0459443	1	0	24.8233	6.16197	8.20963	48.9734	0	0	37.2119	45.2269	0
hsa_circ_0061577	10.1268	1.3706	-2.88529	0.02877	1	6.18058	39.3036	0	0	40.8112	0	18.5058	43.4138	26.725	14.3657
hsa_circ_0076883	2.88737	12.176	2.07621	0.0340759	1	18.5417	0	36.9718	0	4.08112	0	4.11239	0	0	38.9925
hsa_circ_0008004	10.8349	0.896023	-3.59601	0.0111093	1	0	20.6861	4.10798	8.20963	65.2979	0	8.22478	41.3465	37.0038	8.20895
hsa_circ_0028971	0.412302	6.853	4.05496	0.024046	1	30.9029	4.13722	0	0	0	0	0	0	4.11153	0
hsa_circ_0007761	3.07054	14.9703	2.28554	0.00779751	1	43.2641	0	24.6479	28.7337	8.16224	0	0	0	6.1673	0
hsa_circ_0008456	8.98888	0.913733	-3.2983	0.0310166	1	4.12039	12.4117	0	22.5765	36.7301	0	6.16859	12.404	26.725	30.7836
chr5_72311452_72333042_+	15.3592	2.68807	-2.51446	0.0139515	1	0	16.5489	12.3239	32.8385	12.2434	0	0	146.78	47.2826	32.8358
chr19_33096740_33098738_-	11.9943	1.82747	-2.71444	0.0243949	1	8.24078	12.4117	0	0	65.2979	0	12.3372	37.2119	20.5577	57.4626
hsa_circ_0002805	0.39243	5.85957	3.90029	0.0472212	1	8.24078	4.13722	18.4859	0	0	0	0	4.13465	0	0
hsa_circ_0087385	12.5748	2.7412	-2.19766	0.0475699	1	12.3612	12.4117	0	28.7337	40.8112	0	20.562	57.8851	43.1711	12.3134
chr11_16205431_16256217_-	19.3242	3.13608	-2.62337	0.00662445	1	0	84.813	14.3779	10.262	44.8923	0	57.5735	33.0772	51.3942	55.4104
hsa_circ_0023233	12.1747	1.34403	-3.17924	0.0116465	1	0	20.6861	6.16197	12.3144	26.5273	0	32.8991	62.0198	43.1711	18.4701
chr16_27441376_27441909_+	0.501085	8.13505	4.02102	0.0128765	1	16.4816	10.3431	20.5399	0	0	0	0	0	0	0
chr2_206872007_206950766_-	0.282442	6.32529	4.4851	0.0152994	1	12.3612	0	16.4319	0	0	0	4.11239	0	0	0
chr21_42598192_42617990_+	0.282442	5.45583	4.27177	0.0321476	1	18.5417	0	6.16197	0	0	0	4.11239	0	0	0
hsa_circ_0004164	0.749815	9.90938	3.72419	0.00717758	1	12.3612	0	32.8638	0	4.08112	0	0	10.3366	0	0
chr14_59730158_59758024_+	18.6106	3.58409	-2.37645	0.0113542	1	0	41.3722	16.4319	8.20963	24.4867	0	37.0115	115.77	39.0596	73.8805
chr7_97873882_97875477_-	0.200434	8.62733	5.42772	0.00231479	1	26.7825	4.13722	12.3239	0	0	0	0	0	0	0
chr2_54125006_54127154_-	8.00685	0.896023	-3.15963	0.0421692	1	0	47.5781	4.10798	16.4193	4.08112	0	8.22478	28.9426	39.0596	4.10447
hsa_circ_0002785	15.1625	2.24006	-2.7589	0.0109904	1	0	41.3722	10.2699	16.4193	22.4462	0	51.4049	57.8851	43.1711	32.8358
hsa_circ_0002829	1.44179	7.61619	2.40121	0.0473838	1	0	0	34.9178	8.20963	12.2434	0	0	0	0	0
hsa_circ_0037060	0.404738	6.39613	3.98214	0.0226238	1	28.8427	0	0	0	6.12168	0	0	0	0	0
chr21_32638325_32649224_-	0.316156	6.853	4.43803	0.00987126	1	30.9029	0	0	4.10481	0	0	0	0	0	0
chr9_5064882_5073785_+	2.54871	11.7368	2.2032	0.0327049	1	20.6019	0	32.8638	0	10.2028	0	8.22478	6.20198	10.2788	8.20895
chr6_36483114_36507981_-	1.58078	9.13733	2.53114	0.0218585	1	41.2039	0	0	20.5241	0	0	0	0	0	0
hsa_circ_0001475	8.97071	0.913733	-3.29538	0.0336668	1	4.12039	12.4117	0	4.10481	40.8112	0	59.6297	16.5386	0	8.20895
hsa_circ_0007918	8.4785	0.896023	-3.2422	0.0390084	1	0	37.235	4.10798	16.4193	38.7706	0	24.6743	24.8079	0	0
hsa_circ_0016964	0.632312	7.67818	3.60206	0.0111064	1	14.4214	0	20.5399	8.20963	0	0	0	0	0	0
chr11_16117541_16133472_-	109.141	48.3852	-1.17355	0.0271507	1	0	370.281	221.831	0	0	0	536.667	423.802	386.484	246.268
hsa_circ_0077536	9.17563	1.3706	-2.743	0.0495037	1	6.18058	39.3036	0	26.6813	26.5273	0	14.3934	24.8079	18.5019	6.15671
chr12_112613539_112614506_-	11.2316	1.3706	-3.03469	0.0161017	1	6.18058	86.8817	0	12.3144	28.5678	0	10.281	47.5485	24.6692	0
hsa_circ_0004808	13.911	1.79205	-2.95655	0.0101197	1	0	45.5094	8.21596	10.262	55.0951	0	12.3372	45.4812	43.1711	34.888
hsa_circ_0083761	0.316156	5.4824	4.1161	0.0309525	1	24.7223	0	0	4.10481	0	0	0	0	0	0
hsa_circ_0072780	15.3286	2.28433	-2.74638	0.0114495	1	10.301	43.4408	0	14.3668	112.231	0	12.3372	20.6733	37.0038	16.4179
hsa_circ_0000641	0.316156	5.42927	4.10205	0.0315478	1	12.3612	0	12.3239	4.10481	0	0	0	0	0	0
chr9_123298649_123301442_-	0.300651	6.37842	4.40704	0.0244189	1	24.7223	6.20583	4.10798	0	0	0	0	0	0	0
hsa_circ_0002448	12.1026	1.34403	-3.17067	0.0135411	1	0	39.3036	6.16197	6.15722	36.7301	0	53.4611	22.7406	16.4461	28.7313
chr11_71850630_71888660_+	8.79536	29.6963	1.75547	0.0143597	1	133.913	20.6861	0	0	0	0	0	0	53.4499	84.1417
hsa_circ_0026911	1.30687	9.07535	2.79583	0.0183491	1	26.7825	0	14.3779	8.20963	10.2028	0	0	0	0	0
hsa_circ_0008002	13.9823	3.13608	-2.15657	0.0382447	1	0	47.5781	14.3779	14.3668	42.8518	0	14.3934	55.8178	47.2826	28.7313
hsa_circ_0050827	0.316156	5.02553	3.99057	0.0450221	1	22.6621	0	0	4.10481	0	0	0	0	0	0
hsa_circ_0019884	10.603	1.34403	-2.97983	0.0259155	1	0	18.6175	6.16197	12.3144	67.3385	0	4.11239	22.7406	43.1711	12.3134
chr1_155638417_155737332_-	24.999	7.30987	-1.77395	0.0250105	1	32.9631	117.911	0	26.6813	71.4196	0	47.2925	74.4237	41.1153	61.5671
hsa_circ_0017092	13.5978	0.913733	-3.89546	0.00343711	1	4.12039	26.8919	0	20.5241	118.353	0	10.281	22.7406	12.3346	8.20895
hsa_circ_0002221	17.5878	2.68807	-2.70993	0.0101287	1	0	6.20583	12.3239	67.7294	108.15	0	10.281	33.0772	32.8923	16.4179
chr18_59828365_59845518_-	0.191996	5.37614	4.80742	0.0357773	1	0	0	24.6479	0	0	0	0	4.13465	0	0
chr3_153998551_153999301_-	0.282442	6.39613	4.50117	0.0149223	1	28.8427	0	0	0	0	0	4.11239	0	0	0
chr7_99818169_99950537_+	0.587628	9.03992	3.94334	0.00666276	1	18.5417	0	22.5939	0	4.08112	0	0	0	6.1673	0
hsa_circ_0004245	24.8094	4.07638	-2.60553	0.00256791	1	10.301	105.499	8.21596	32.8385	77.5413	0	24.6743	126.107	51.3942	30.7836
hsa_circ_0002863	8.50473	0.913733	-3.21842	0.0359231	1	4.12039	31.0292	0	4.10481	61.2168	0	0	26.8752	10.2788	14.3657
hsa_circ_0002032	14.3278	2.24006	-2.67721	0.0151586	1	0	43.4408	10.2699	28.7337	28.5678	0	26.7305	64.0871	30.8365	28.7313
hsa_circ_0000211	13.3773	1.82747	-2.87187	0.0138267	1	8.24078	51.7153	0	22.5765	81.6224	0	6.16859	37.2119	16.4461	12.3134
chr12_32900009_32903808_-	0.316156	5.4824	4.1161	0.0309525	1	24.7223	0	0	4.10481	0	0	0	0	0	0
hsa_circ_0087632	0.211868	6.7733	4.99862	0.011106	1	12.3612	0	18.4859	0	0	0	0	0	4.11153	0
chr15_64021434_64027048_-	0.920968	7.24788	2.97634	0.0357044	1	18.5417	0	14.3779	0	4.08112	0	4.11239	0	0	6.15671
hsa_circ_0029168	1.82089	11.7988	2.69593	0.013918	1	35.0233	4.13722	18.4859	12.3144	0	0	0	14.4713	0	0
chr18_13001455_13030607_+	0.792437	8.68046	3.4534	0.01615	1	39.1437	0	0	0	0	0	0	0	8.22307	6.15671
hsa_circ_0081896	0.383992	6.30758	4.03794	0.0346331	1	8.24078	0	20.5399	0	0	0	0	8.2693	0	0
hsa_circ_0007128	14.487	1.82747	-2.98684	0.00792097	1	8.24078	22.7547	0	0	36.7301	0	45.2363	57.8851	59.6172	34.888
hsa_circ_0003575	15.2601	2.24006	-2.76816	0.0105491	1	0	76.5386	10.2699	28.7337	59.1763	0	22.6181	53.7505	26.725	0
chr1_207850733_207874963_+	4.57142	14.6197	1.6772	0.0436096	1	65.9262	0	0	14.3668	0	0	16.4496	0	0	38.9925
chr17_29164223_29167799_+	15.1423	1.79205	-3.0789	0.00481001	1	0	86.8817	8.21596	0	16.3245	0	10.281	103.366	39.0596	38.9925
chr11_71850006_71883660_+	1.67595	9.5942	2.51718	0.0429156	1	43.2641	0	0	0	6.12168	0	0	0	24.6692	0
chr6_119855045_119871560_+	11.9649	2.26662	-2.40019	0.0432762	1	6.18058	24.8233	4.10798	34.8909	69.3791	0	8.22478	31.0099	28.7807	0
chr12_69084410_69109520_+	0.316156	5.4824	4.1161	0.0309525	1	24.7223	0	0	4.10481	0	0	0	0	0	0
chr15_68467974_68468992_+	19.0194	3.13608	-2.60043	0.00725667	1	0	80.6758	14.3779	12.3144	89.7847	0	28.7867	49.6158	43.1711	28.7313
chr9_3630937_3651867_+	27.0117	5.89499	-2.19603	0.00607521	1	16.4816	45.5094	10.2699	34.8909	30.6084	0	34.9553	150.915	104.844	88.2462
hsa_circ_0004550	15.0828	2.28433	-2.72306	0.0120635	1	10.301	18.6175	0	10.262	104.069	0	16.4496	62.0198	24.6692	20.5224
chr18_54278223_54293688_-	0.564884	6.27216	3.47293	0.0314913	1	0	0	28.7559	0	0	0	8.22478	0	0	0
hsa_circ_0004451	3.37282	15.5335	2.20335	0.0115851	1	70.0466	0	0	0	51.014	0	0	0	0	0
