# Supplementary material for: Genome‐Wide Analysis of circular RNAs and validation of hsa_circ_0006719 as a potential novel diagnostic biomarker in congenital scoliosis patients
Source: J Cell Mol Med. 2020 May 12;24(12):7015–22. doi: 10.1111/jcmm.15370 (PMC7299707; doi:10.1111/jcmm.15370)
Supplement: Supplementary file 2 — Table S2 [file JCMM-24-7015-s002.xlsx]

## Sheet: 工作表1
circRNA	Primer Sequence (5' to 3')
hsa_circ_0041267	F	TTCCTGCTTGCTGATTGCGT
	R	ATTTAGCATCTCGTCCTGGGC
hsa_circ_0037173	F	GAACGAGACCGTCGTAGTGG
	R	CAGAAGCTCCCGCGTGTAA
hsa_circ_0023233	F	CGACGAAGTCAGGGAACGAT
	R	ACCAGTGGAGTCTTGATCGG
hsa_circ_0007128	F	GCATCTGGGCGATTCCATCT
	R	AGTCTGTGACCAGGGTGGTA
hsa_circ_0006856	F	GGTGCAAAGCGAAGGACAAGT
	R	GCTCGAAGTTCGGTTGCATGA
hsa_circ_0006719	F	CCTCCCTCGGTGTTGCCTT
	R	ACCTTCCGGAAACTGAGCCA
hsa_circ_0006208	F	TCACAAAGTATTTCCAGTCAACCT
	R	ATGCTGGGTCTGATTCTGTCTG
hsa_circ_0002785	F	TCCTAACCTGTGTGGTCTTTGT
	R	GCCGCCTGGGTGTATAGTT
hsa_circ_0002692	F	GTGATGTTTTAGATCGTCCTCTCA
	R	AGGTCAGGCCAATTCTGCAAT
hsa_circ_0002372	F	GCCCAGTTACCAGTGGACTTCC
	R	TGCGTGTGCCAACTCGTTTC
hsa_circ_0002280	F	ATGAATGCCCCAGTTCCTCC
	R	GAACCTGTGTCGCTTCTGGT
hsa_circ_0001243	F	CCCGGAGGACCGTATCCC
	R	TTGAGCCAACAGGTCCCCTC
hsa_circ_0000225	F	TCAAGACCCTGCAAACATCCT
	R	CCCAACGAGCTGATAAGCGA
chr9_3647337_3651867_+	F	AGAAAGCCCCCTAACCCAGT
	R	TTGTTCCCTGGTACGCTTTGT
chr9_3630937_3651867_+	F	AGAAGAAAGCCCCCTAACCC
	R	TAAACAAGACCTGCCTCCTCC
chr6_37250657_37284982_+	F	ACCAGAAGGGTTCTCCCACT
	R	ACCAATGTGTCCAGACTAACCT
chr5_72311452_72333042_+	F	AGACCTTTGCTTTGCCAGGA
	R	CCTGGCCTATCTGCAAATGAAT
chr3_105389076_105404310_-	F	TGCTAGAAGGTTACCAGGTGAA
	R	GCCCATACTCTTACCGAACAGG
chr21_40578033_40584633_-	F	AGAGGTTCAAGCAACGGCA
	R	GTAACTTACTCTCCTCCTTCCAGA
chr19_50840790_50865349_-	F	CCTGAACCTACTGAGGGGATG
	R	TCCCACATAGAAGCTCACAGC
chr14_59730158_59758024_+	F	GCCATGTTTGCACTTCCAGC
	R	CATTTCGCAGCCGATACGTG
chr11_65202523_65211534_+	F	GACTGCCCCCATTTCTGAGG
	R	TGGTCTCTTCAGGACAGTTGC
