# Supplementary material for: Genome‐Wide Analysis of circular RNAs and validation of hsa_circ_0006719 as a potential novel diagnostic biomarker in congenital scoliosis patients
Source: J Cell Mol Med. 2020 May 12;24(12):7015–22. doi: 10.1111/jcmm.15370 (PMC7299707; doi:10.1111/jcmm.15370)
Supplement: Supplementary file 3 — Table S3 [file JCMM-24-7015-s003.xlsx]

## Sheet: 工作表1
circRNAs	Sample Name	Ct	actin Ct	△Ct	-ΔΔCt	Expression(2-ΔΔCt)	Mean Expression(2-ΔΔCt)	STDEV
hsa_circ_0006856	R-CS26	33.07	28.87	4.2	7.73	212.306
hsa_circ_0006856	R-CS26	33.16	28.87	4.29	7.64	199.466	285.831	138.618
hsa_circ_0006856	R-CS26	32	28.87	3.13	8.8	445.722
hsa_circ_0006856	R-CS10	32.92	28.47	4.45	7.48	178.527
hsa_circ_0006856	R-CS10	32.99	28.47	4.52	7.41	170.072	223.465	85.2617
hsa_circ_0006856	R-CS10	32.07	28.47	3.6	8.33	321.795
hsa_circ_0006856	R-CS32	32.2	26.84	5.36	6.57	95.0095
hsa_circ_0006856	R-CS32	32.64	26.84	5.8	6.13	70.0348	103.017	37.6309
hsa_circ_0006856	R-CS32	31.6	26.84	4.76	7.17	144.007
hsa_circ_0006856	R-CS31	31.77	28.53	3.24	8.69	413.001
hsa_circ_0006856	R-CS31	32.36	28.53	3.83	8.1	274.374	332.736	71.8618
hsa_circ_0006856	R-CS31	32.18	28.53	3.65	8.28	310.834
hsa_circ_0006856	R-CS02	32.92	31.99	0.93	11	2048
hsa_circ_0006856	R-CS02	32.64	31.99	0.65	11.28	2486.67	2166.41	280.47
hsa_circ_0006856	R-CS02	32.98	31.99	0.99	10.94	1964.57
hsa_circ_0006856	R-CS34	32.34	26.48	5.86	6.07	67.1819
hsa_circ_0006856	R-CS34	32.77	26.48	6.29	5.64	49.8665	59.0593	8.70713
hsa_circ_0006856	R-CS34	32.5	26.48	6.02	5.91	60.1295
hsa_circ_0006856	R-CS33	32.41	22.56	9.85	2.08	4.22807
hsa_circ_0006856	R-CS33	32.29	22.56	9.73	2.2	4.59479	5.5347	1.95418
hsa_circ_0006856	R-CS33	31.53	22.56	8.97	2.96	7.78124
hsa_circ_0006856	R-CS30	29.67	21.49	8.18	3.75	13.4543
hsa_circ_0006856	R-CS30	29.24	21.49	7.75	4.18	18.1261	16.4445	2.59629
hsa_circ_0006856	R-CS30	29.27	21.49	7.78	4.15	17.7531
hsa_circ_0006856	R-CS05	32.46	30.33	2.13	9.8	891.444
hsa_circ_0006856	R-CS05	32.79	30.33	2.46	9.47	709.176	845.461	120.089
hsa_circ_0006856	R-CS05	32.39	30.33	2.06	9.87	935.763
hsa_circ_0006856	R-CS04	31.99	29.88	2.11	9.82	903.888
hsa_circ_0006856	R-CS04	32.04	29.88	2.16	9.77	873.098	847.45	72.7371
hsa_circ_0006856	R-CS04	32.23	29.88	2.35	9.58	765.363
hsa_circ_0006856	R-CS06	31.97	25.26	6.71	5.22	37.2715
hsa_circ_0006856	R-CS06	32.75	25.26	7.49	4.44	21.7057	32.8826	9.75355
hsa_circ_0006856	R-CS06	31.88	25.26	6.62	5.31	39.6706
hsa_circ_0006856	R-CS21	31.93	20.53	11.4	0.53	1.44393
hsa_circ_0006856	R-CS21	31.81	20.53	11.28	0.65	1.56917	1.72886	0.390106
hsa_circ_0006856	R-CS21	31.34	20.53	10.81	1.12	2.17347
hsa_circ_0006856	R-CS24	31.82	24.82	7	4.93	30.4844
hsa_circ_0006856	R-CS24	31.78	24.82	6.96	4.97	31.3414	25.7961	8.87294
hsa_circ_0006856	R-CS24	32.79	24.82	7.97	3.96	15.5625
hsa_circ_0006856	R-CS08	32.46	25.33	7.13	4.8	27.8576
hsa_circ_0006856	R-CS08	32.49	25.33	7.16	4.77	27.2843	28.9736	2.44634
hsa_circ_0006856	R-CS08	32.27	25.33	6.94	4.99	31.779
hsa_circ_0006856	R-CS23	32.23	27.41	4.82	7.11	138.141
hsa_circ_0006856	R-CS23	32.04	27.41	4.63	7.3	157.586	156.458	17.779
hsa_circ_0006856	R-CS23	31.9	27.41	4.49	7.44	173.645
hsa_circ_0006856	R-CS22	32.41	23.05	9.36	2.57	5.93809
hsa_circ_0006856	R-CS22	31.55	23.05	8.5	3.43	10.7779	8.92402	2.61095
hsa_circ_0006856	R-CS22	31.65	23.05	8.6	3.33	10.0561
hsa_circ_0006856	R-CS07	31.89	19.86	12.03	-0.1	0.933033
hsa_circ_0006856	R-CS07	32.75	19.86	12.89	-0.96	0.514057	0.766575	0.222351
hsa_circ_0006856	R-CS07	32.02	19.86	12.16	-0.23	0.852635
hsa_circ_0006856	R-CS09	31.96	19.9	12.06	-0.13	0.913831
hsa_circ_0006856	R-CS09	31.53	19.9	11.63	0.3	1.23114	1.00719	0.194838
hsa_circ_0006856	R-CS09	32.02	19.9	12.12	-0.19	0.876606
hsa_circ_0006856	R-CS25	30.73	18.6	12.13	-0.2	0.870551
hsa_circ_0006856	R-CS25	30.94	18.6	12.34	-0.41	0.752623	0.73653	0.142749
hsa_circ_0006856	R-CS25	31.3	18.6	12.7	-0.77	0.586417
hsa_circ_0006856	R-CS11	31.43	17.58	13.85	-1.92	0.264255
hsa_circ_0006856	R-CS11	31.14	17.58	13.56	-1.63	0.323088	0.276835	0.0414209
hsa_circ_0006856	R-CS11	31.55	17.58	13.97	-2.04	0.243164
hsa_circ_0006856	R-CS27	31.2	17.6	13.6	-1.67	0.314253
hsa_circ_0006856	R-CS27	31.49	17.6	13.89	-1.96	0.257028	0.270922	0.0383225
hsa_circ_0006856	R-CS27	31.58	17.6	13.98	-2.05	0.241484
hsa_circ_0006856	R-CS28	30.47	16.93	13.54	-1.61	0.327598
hsa_circ_0006856	R-CS28	30.82	16.93	13.89	-1.96	0.257028	0.283573	0.0383954
hsa_circ_0006856	R-CS28	30.77	16.93	13.84	-1.91	0.266093
hsa_circ_0006856	R-HC29	31.36	17.47	13.89	-1.96	0.257028
hsa_circ_0006856	R-HC29	31.45	17.47	13.98	-2.05	0.241484	0.238216	0.0206421
hsa_circ_0006856	R-HC29	31.61	17.47	14.14	-2.21	0.216134
hsa_circ_0006856	R-HC21	31.26	17.52	13.74	-1.81	0.285191
hsa_circ_0006856	R-HC21	31.26	17.52	13.74	-1.81	0.285191	0.338268	0.0919317
hsa_circ_0006856	R-HC21	30.62	17.52	13.1	-1.17	0.444421
hsa_circ_0006856	R-HC24	31.66	17.43	14.23	-2.3	0.203063
hsa_circ_0006856	R-HC24	31.32	17.43	13.89	-1.96	0.257028	0.218294	0.0337988
hsa_circ_0006856	R-HC24	31.72	17.43	14.29	-2.36	0.194791
hsa_circ_0006856	R-HC23	30.17	15.91	14.26	-2.33	0.198884
hsa_circ_0006856	R-HC23	31.32	15.91	15.41	-3.48	0.0896222	0.136416	0.0562921
hsa_circ_0006856	R-HC23	30.89	15.91	14.98	-3.05	0.120742
hsa_circ_0006856	R-HC22	30.86	15.84	15.02	-3.09	0.11744
hsa_circ_0006856	R-HC22	30.92	15.84	15.08	-3.15	0.112656	0.110543	0.00816228
hsa_circ_0006856	R-HC22	31.07	15.84	15.23	-3.3	0.101532
hsa_circ_0006856	R-HC25	31.19	17.07	14.12	-2.19	0.219151
hsa_circ_0006856	R-HC25	31.12	17.07	14.05	-2.12	0.230047	0.239668	0.0266633
hsa_circ_0006856	R-HC25	30.89	17.07	13.82	-1.89	0.269807
hsa_circ_0006856	R-HC30	32.42	18.11	14.31	-2.38	0.192109
hsa_circ_0006856	R-HC30	32.1	18.11	13.99	-2.06	0.239816	0.22447	0.0280374
hsa_circ_0006856	R-HC30	32.09	18.11	13.98	-2.05	0.241484
hsa_circ_0006856	R-HC28	31.54	15.97	15.57	-3.64	0.0802141
hsa_circ_0006856	R-HC28	31.78	15.97	15.81	-3.88	0.0679209	0.0790461	0.0105895
hsa_circ_0006856	R-HC28	31.39	15.97	15.42	-3.49	0.0890031
hsa_circ_0006856	R-HC26	31.41	17.18	14.23	-2.3	0.203063
hsa_circ_0006856	R-HC26	31.4	17.18	14.22	-2.29	0.204476	0.225782	0.0381335
hsa_circ_0006856	R-HC26	31	17.18	13.82	-1.89	0.269807
hsa_circ_0006856	R-HC27	31.53	16.17	15.36	-3.43	0.0927827
hsa_circ_0006856	R-HC27	31.67	16.17	15.5	-3.57	0.0842021	0.0839424	0.00897297
hsa_circ_0006856	R-HC27	31.84	16.17	15.67	-3.74	0.0748424
hsa_circ_0006856	R-HC07	28.81	14.74	14.07	-2.14	0.22688
hsa_circ_0006856	R-HC07	28.91	14.74	14.17	-2.24	0.211686	0.228946	0.0183807
hsa_circ_0006856	R-HC07	28.68	14.74	13.94	-2.01	0.248273
hsa_circ_0006856	R-HC08	28.88	13.87	15.01	-3.08	0.118257
hsa_circ_0006856	R-HC08	29.51	13.87	15.64	-3.71	0.076415	0.105984	0.0257301
hsa_circ_0006856	R-HC08	28.82	13.87	14.95	-3.02	0.123279
hsa_circ_0006856	R-HC09	29.03	14.46	14.57	-2.64	0.160428
hsa_circ_0006856	R-HC09	29.18	14.46	14.72	-2.79	0.144586	0.154411	0.00858028
hsa_circ_0006856	R-HC09	29.05	14.46	14.59	-2.66	0.15822
hsa_circ_0006856	R-HC11	29.51	14.56	14.95	-3.02	0.123279
hsa_circ_0006856	R-HC11	28.88	14.56	14.32	-2.39	0.190782	0.160822	0.0343845
hsa_circ_0006856	R-HC11	29.06	14.56	14.5	-2.57	0.168404
hsa_circ_0006856	R-HC04	28.79	14.11	14.68	-2.75	0.148651
hsa_circ_0006856	R-HC04	29.31	14.11	15.2	-3.27	0.103665	0.162399	0.0666794
hsa_circ_0006856	R-HC04	28.13	14.11	14.02	-2.09	0.234881
hsa_circ_0006856	R-HC02	30.2	13.32	16.88	-4.95	0.032352
hsa_circ_0006856	R-HC02	29.46	13.32	16.14	-4.21	0.0540336	0.0446937	0.0111481
hsa_circ_0006856	R-HC02	29.64	13.32	16.32	-4.39	0.0476956
hsa_circ_0006856	R-HC06	28.88	14.29	14.59	-2.66	0.15822
hsa_circ_0006856	R-HC06	29.07	14.29	14.78	-2.85	0.138696	0.14818	0.00977356
hsa_circ_0006856	R-HC06	28.98	14.29	14.69	-2.76	0.147624
hsa_circ_0006856	R-HC03	28.99	13.68	15.31	-3.38	0.0960547
hsa_circ_0006856	R-HC03	29.44	13.68	15.76	-3.83	0.0703162	0.0904943	0.0180521
hsa_circ_0006856	R-HC03	28.86	13.68	15.18	-3.25	0.105112
hsa_circ_0006856	R-HC05	29.13	13.68	15.45	-3.52	0.0871715
hsa_circ_0006856	R-HC05	28.68	13.68	15	-3.07	0.11908	0.0958617	0.0203182
hsa_circ_0006856	R-HC05	29.23	13.68	15.55	-3.62	0.0813339
hsa_circ_0006856	R-HC12	29.68	16.33	13.35	-1.42	0.373712
hsa_circ_0006856	R-HC12	29.4	16.33	13.07	-1.14	0.45376	0.388093	0.0597872
hsa_circ_0006856	R-HC12	29.83	16.33	13.5	-1.57	0.336808
hsa_circ_0006856	R-HC14	28.87	14.37	14.5	-2.57	0.168404
hsa_circ_0006856	R-HC14	28.94	14.37	14.57	-2.64	0.160428	0.136349	0.0487774
hsa_circ_0006856	R-HC14	29.94	14.37	15.57	-3.64	0.0802141
hsa_circ_0006856	R-HC16	28.82	14.61	14.21	-2.28	0.205898
hsa_circ_0006856	R-HC16	29.81	14.61	15.2	-3.27	0.103665	0.139461	0.057594
hsa_circ_0006856	R-HC16	29.74	14.61	15.13	-3.2	0.108819
hsa_circ_0006856	R-HC20	29.41	15.35	14.06	-2.13	0.228458
hsa_circ_0006856	R-HC20	29.54	15.35	14.19	-2.26	0.208772	0.198119	0.0368395
hsa_circ_0006856	R-HC20	29.95	15.35	14.6	-2.67	0.157127
hsa_circ_0006856	R-HC18	29.23	13.63	15.6	-3.67	0.0785633
hsa_circ_0006856	R-HC18	29.56	13.63	15.93	-4	0.0625	0.0627008	0.0157631
hsa_circ_0006856	R-HC18	29.97	13.63	16.34	-4.41	0.047039
hsa_circ_0006856	R-HC15	28.14	13.69	14.45	-2.52	0.174343
hsa_circ_0006856	R-HC15	28.22	13.69	14.53	-2.6	0.164938	0.147649	0.0383803
hsa_circ_0006856	R-HC15	28.89	13.69	15.2	-3.27	0.103665
hsa_circ_0006856	R-HC19	28.48	13.57	14.91	-2.98	0.126745
hsa_circ_0006856	R-HC19	28.74	13.57	15.17	-3.24	0.105843	0.130269	0.0263655
hsa_circ_0006856	R-HC19	28.16	13.57	14.59	-2.66	0.15822
hsa_circ_0006856	R-HC13	28.94	14	14.94	-3.01	0.124137
hsa_circ_0006856	R-HC13	28.43	14	14.43	-2.5	0.176777	0.1459	0.0274779
hsa_circ_0006856	R-HC13	28.8	14	14.8	-2.87	0.136787
hsa_circ_0006856	R-HC10	30.42	28.03	2.39	9.54	744.434
hsa_circ_0006856	R-HC10	30.28	28.03	2.25	9.68	820.296	870.082	156.594
hsa_circ_0006856	R-HC10	29.93	28.03	1.9	10.03	1045.52
hsa_circ_0006856	R-CS20	30.65	18.75	11.9	0.03	1.02101
hsa_circ_0006856	R-CS20	30.48	18.75	11.73	0.2	1.1487	1.3158	0.405068
hsa_circ_0006856	R-CS20	29.85	18.75	11.1	0.83	1.77769
hsa_circ_0006856	R-CS18	28.24	15.52	12.72	-0.79	0.578344
hsa_circ_0006856	R-CS18	28.07	15.52	12.55	-0.62	0.650671	0.545047	0.125627
hsa_circ_0006856	R-CS18	28.75	15.52	13.23	-1.3	0.406126
hsa_circ_0006856	R-CS15	29.42	14.66	14.76	-2.83	0.140632
hsa_circ_0006856	R-CS15	29.31	14.66	14.65	-2.72	0.151774	0.143701	0.00705848
hsa_circ_0006856	R-CS15	29.44	14.66	14.78	-2.85	0.138696
hsa_circ_0006856	R-CS17	27.79	14.26	13.53	-1.6	0.329877
hsa_circ_0006856	R-CS17	27.75	14.26	13.49	-1.56	0.339151	0.33606	0.00535441
hsa_circ_0006856	R-CS17	27.75	14.26	13.49	-1.56	0.339151
hsa_circ_0006856	R-CS19	29.69	13.32	16.37	-4.44	0.0460709
hsa_circ_0006856	R-CS19	29.26	13.32	15.94	-4.01	0.0620683	0.0604805	0.0136849
hsa_circ_0006856	R-CS19	29.02	13.32	15.7	-3.77	0.0733022
hsa_circ_0006856	R-CS13	28.51	12.32	16.19	-4.26	0.052193
hsa_circ_0006856	R-CS13	27.97	12.32	15.65	-3.72	0.0758872	0.065022	0.0119685
hsa_circ_0006856	R-CS13	28.15	12.32	15.83	-3.9	0.0669858
hsa_circ_0006856	R-CS16	28.56	15.84	12.72	-0.79	0.578344
hsa_circ_0006856	R-CS16	28.65	15.84	12.81	-0.88	0.543367	0.487741	0.127841
hsa_circ_0006856	R-CS16	29.32	15.84	13.48	-1.55	0.34151
hsa_circ_0006856	R-CS01	29.96	14.27	15.69	-3.76	0.073812
hsa_circ_0006856	R-CS01	29.34	14.27	15.07	-3.14	0.11344	0.0939947	0.0198242
hsa_circ_0006856	R-CS01	29.6	14.27	15.33	-3.4	0.0947323
hsa_circ_0006856	R-CS14	29.12	15.5	13.62	-1.69	0.309927
hsa_circ_0006856	R-CS14	28.36	15.5	12.86	-0.93	0.524858	0.372669	0.132475
hsa_circ_0006856	R-CS14	29.25	15.5	13.75	-1.82	0.283221
hsa_circ_0006856	R-CS12	30.17	17.9	12.27	-0.34	0.790041
hsa_circ_0006856	R-CS12	29.6	17.9	11.7	0.23	1.17283	1.17735	0.389583
hsa_circ_0006856	R-CS12	29.18	17.9	11.28	0.65	1.56917
hsa_circ_0006856	R-HC01	29.28	13.78	15.5	-3.57	0.0842021
hsa_circ_0006856	R-HC01	29.08	13.78	15.3	-3.37	0.0967228	0.0897711	0.00637386
hsa_circ_0006856	R-HC01	29.21	13.78	15.43	-3.5	0.0883883
hsa_circ_0006856	R-HC17	29.54	16.71	12.83	-0.9	0.535887
hsa_circ_0006856	R-HC17	29.82	16.71	13.11	-1.18	0.441351	0.587274	0.177293
hsa_circ_0006856	R-HC17	28.99	16.71	12.28	-0.35	0.784584
hsa_circ_0006719	R-CS26	35.93	28.87	7.06	4.87	29.2426
hsa_circ_0006719	R-CS26	35.28	28.87	6.41	5.52	45.8866	37.4669	8.3237
hsa_circ_0006719	R-CS26	35.58	28.87	6.71	5.22	37.2715
hsa_circ_0006719	R-CS10	35.78	28.47	7.31	4.62	24.59
hsa_circ_0006719	R-CS10	35.25	28.47	6.78	5.15	35.5062	31.3854	5.92922
hsa_circ_0006719	R-CS10	35.31	28.47	6.84	5.09	34.0598
hsa_circ_0006719	R-CS32	36.16	26.84	9.32	2.61	6.10504
hsa_circ_0006719	R-CS32	35.98	26.84	9.14	2.79	6.9163	7.60082	1.93128
hsa_circ_0006719	R-CS32	35.48	26.84	8.64	3.29	9.78112
hsa_circ_0006719	R-CS31	34.53	28.53	6	5.93	60.9688
hsa_circ_0006719	R-CS31	34.46	28.53	5.93	6	64	70.0016	13.108
hsa_circ_0006719	R-CS31	34.05	28.53	5.52	6.41	85.0359
hsa_circ_0006719	R-CS02	35.37	31.99	3.38	8.55	374.806
hsa_circ_0006719	R-CS02	35.32	31.99	3.33	8.6	388.023	343.852	65.3948
hsa_circ_0006719	R-CS02	35.85	31.99	3.86	8.07	268.727
hsa_circ_0006719	R-CS34	35	26.48	8.52	3.41	10.6295
hsa_circ_0006719	R-CS34	35.42	26.48	8.94	2.99	7.94474	11.5618	4.16234
hsa_circ_0006719	R-CS34	34.4	26.48	7.92	4.01	16.1113
hsa_circ_0006719	R-CS33	33.35	22.56	10.79	1.14	2.20381
hsa_circ_0006719	R-CS33	33.91	22.56	11.35	0.58	1.49485	1.9183	0.374066
hsa_circ_0006719	R-CS33	33.45	22.56	10.89	1.04	2.05623
hsa_circ_0006719	R-CS30	32.36	21.49	10.87	1.06	2.08493
hsa_circ_0006719	R-CS30	32.47	21.49	10.98	0.95	1.93187	1.73534	0.479114
hsa_circ_0006719	R-CS30	33.17	21.49	11.68	0.25	1.18921
hsa_circ_0006719	R-CS05	38.19	30.33	7.86	4.07	16.7955
hsa_circ_0006719	R-CS05	38.29	30.33	7.96	3.97	15.6707	15.6958	1.0873
hsa_circ_0006719	R-CS05	38.39	30.33	8.06	3.87	14.6213
hsa_circ_0006719	R-CS04		29.88		11.93
hsa_circ_0006719	R-CS04		29.88		11.93
hsa_circ_0006719	R-CS04		29.88		11.93
hsa_circ_0006719	R-CS06	34.05	25.26	8.79	3.14	8.81524
hsa_circ_0006719	R-CS06	34.59	25.26	9.33	2.6	6.06287	7.39625	1.37818
hsa_circ_0006719	R-CS06	34.32	25.26	9.06	2.87	7.31065
hsa_circ_0006719	R-CS21	31.62	20.53	11.09	0.84	1.79005
hsa_circ_0006719	R-CS21	31.64	20.53	11.11	0.82	1.76541	1.96704	0.328133
hsa_circ_0006719	R-CS21	31.23	20.53	10.7	1.23	2.34567
hsa_circ_0006719	R-CS24	35.04	24.82	10.22	1.71	3.27161
hsa_circ_0006719	R-CS24	34.78	24.82	9.96	1.97	3.91768	3.50219	0.36055
hsa_circ_0006719	R-CS24	35.02	24.82	10.2	1.73	3.31728
hsa_circ_0006719	R-CS08	33.76	25.33	8.43	3.5	11.3137
hsa_circ_0006719	R-CS08	33.42	25.33	8.09	3.84	14.3204	11.7826	2.33893
hsa_circ_0006719	R-CS08	33.98	25.33	8.65	3.28	9.71356
hsa_circ_0006719	R-CS23	34.34	27.41	6.93	5	32
hsa_circ_0006719	R-CS23	34.77	27.41	7.36	4.57	23.7524	28.9591	4.53034
hsa_circ_0006719	R-CS23	34.38	27.41	6.97	4.96	31.125
hsa_circ_0006719	R-CS22	34.91	23.05	11.86	0.07	1.04972
hsa_circ_0006719	R-CS22	34.78	23.05	11.73	0.2	1.1487	1.11837	0.0595876
hsa_circ_0006719	R-CS22	34.77	23.05	11.72	0.21	1.15669
hsa_circ_0006719	R-CS07	30.78	19.86	10.92	1.01	2.01391
hsa_circ_0006719	R-CS07	29.78	19.86	9.92	2.01	4.02782	2.69932	1.15071
hsa_circ_0006719	R-CS07	30.75	19.86	10.89	1.04	2.05623
hsa_circ_0006719	R-CS09	30.11	19.9	10.21	1.72	3.29436
hsa_circ_0006719	R-CS09	30.77	19.9	10.87	1.06	2.08493	2.94581	0.750031
hsa_circ_0006719	R-CS09	30.04	19.9	10.14	1.79	3.45815
hsa_circ_0006719	R-CS25	29.53	18.6	10.93	1	2
hsa_circ_0006719	R-CS25	29.43	18.6	10.83	1.1	2.14355	2.93416	1.49542
hsa_circ_0006719	R-CS25	28.31	18.6	9.71	2.22	4.65893
hsa_circ_0006719	R-CS11	28.36	17.58	10.78	1.15	2.21914
hsa_circ_0006719	R-CS11	28.56	17.58	10.98	0.95	1.93187	2.49712	0.744251
hsa_circ_0006719	R-CS11	27.77	17.58	10.19	1.74	3.34035
hsa_circ_0006719	R-CS27	28.7	17.6	11.1	0.83	1.77769
hsa_circ_0006719	R-CS27	28.43	17.6	10.83	1.1	2.14355	1.80192	0.330179
hsa_circ_0006719	R-CS27	28.96	17.6	11.36	0.57	1.48452
hsa_circ_0006719	R-CS28	27.13	16.93	10.2	1.73	3.31728
hsa_circ_0006719	R-CS28	27.87	16.93	10.94	0.99	1.98618	2.38555	0.809639
hsa_circ_0006719	R-CS28	27.97	16.93	11.04	0.89	1.85318
hsa_circ_0006719	R-HC29	29.5	17.47	12.03	-0.1	0.933033
hsa_circ_0006719	R-HC29	29.45	17.47	11.98	-0.05	0.965936	0.921169	0.0517302
hsa_circ_0006719	R-HC29	29.61	17.47	12.14	-0.21	0.864537
hsa_circ_0006719	R-HC21	28.28	17.52	10.76	1.17	2.25012
hsa_circ_0006719	R-HC21	28.13	17.52	10.61	1.32	2.49666	2.40302	0.13353
hsa_circ_0006719	R-HC21	28.15	17.52	10.63	1.3	2.46229
hsa_circ_0006719	R-HC24	28.35	17.43	10.92	1.01	2.01391
hsa_circ_0006719	R-HC24	28.05	17.43	10.62	1.31	2.47942	2.14621	0.290594
hsa_circ_0006719	R-HC24	28.4	17.43	10.97	0.96	1.94531
hsa_circ_0006719	R-HC23	26.86	15.91	10.95	0.98	1.97247
hsa_circ_0006719	R-HC23	27.72	15.91	11.81	0.12	1.08673	1.44165	0.468331
hsa_circ_0006719	R-HC23	27.5	15.91	11.59	0.34	1.26576
hsa_circ_0006719	R-HC22	26.68	15.84	10.84	1.09	2.12874
hsa_circ_0006719	R-HC22	26.9	15.84	11.06	0.87	1.82766	2.38689	0.723706
hsa_circ_0006719	R-HC22	26.09	15.84	10.25	1.68	3.20428
hsa_circ_0006719	R-HC25	28.8	17.07	11.73	0.2	1.1487
hsa_circ_0006719	R-HC25	27.96	17.07	10.89	1.04	2.05623	1.49023	0.493652
hsa_circ_0006719	R-HC25	28.66	17.07	11.59	0.34	1.26576
hsa_circ_0006719	R-HC30	29.55	18.11	11.44	0.49	1.40444
hsa_circ_0006719	R-HC30	28.81	18.11	10.7	1.23	2.34567	1.96952	0.498245
hsa_circ_0006719	R-HC30	28.93	18.11	10.82	1.11	2.15846
hsa_circ_0006719	R-HC28	26.95	15.97	10.98	0.95	1.93187
hsa_circ_0006719	R-HC28	26.88	15.97	10.91	1.02	2.02792	2.13502	0.272948
hsa_circ_0006719	R-HC28	26.61	15.97	10.64	1.29	2.44528
hsa_circ_0006719	R-HC26	28.68	17.18	11.5	0.43	1.34723
hsa_circ_0006719	R-HC26	28.45	17.18	11.27	0.66	1.58008	1.2503	0.387449
hsa_circ_0006719	R-HC26	29.39	17.18	12.21	-0.28	0.823591
hsa_circ_0006719	R-HC27	27.68	16.17	11.51	0.42	1.33793
hsa_circ_0006719	R-HC27	27.37	16.17	11.2	0.73	1.65864	1.47354	0.165984
hsa_circ_0006719	R-HC27	27.59	16.17	11.42	0.51	1.42405
hsa_circ_0006719	R-HC07	30.32	14.74	15.58	-3.65	0.07966
hsa_circ_0006719	R-HC07	31.42	14.74	16.68	-4.75	0.0371627	0.060212	0.0214763
hsa_circ_0006719	R-HC07	30.64	14.74	15.9	-3.97	0.0638133
hsa_circ_0006719	R-HC08	28.8	13.87	14.93	-3	0.125
hsa_circ_0006719	R-HC08	28.78	13.87	14.91	-2.98	0.126745	0.122523	0.005867
hsa_circ_0006719	R-HC08	28.91	13.87	15.04	-3.11	0.115824
hsa_circ_0006719	R-HC09	28.75	14.46	14.29	-2.36	0.194791
hsa_circ_0006719	R-HC09	28.94	14.46	14.48	-2.55	0.170755	0.184567	0.0124134
hsa_circ_0006719	R-HC09	28.8	14.46	14.34	-2.41	0.188156
hsa_circ_0006719	R-HC11	28.88	14.56	14.32	-2.39	0.190782
hsa_circ_0006719	R-HC11	29.16	14.56	14.6	-2.67	0.157127	0.155939	0.0354521
hsa_circ_0006719	R-HC11	29.55	14.56	14.99	-3.06	0.119908
hsa_circ_0006719	R-HC04	28.91	14.11	14.8	-2.87	0.136787
hsa_circ_0006719	R-HC04	28.72	14.11	14.61	-2.68	0.156041	0.138702	0.0164649
hsa_circ_0006719	R-HC04	29.06	14.11	14.95	-3.02	0.123279
hsa_circ_0006719	R-HC02	28.1	13.32	14.78	-2.85	0.138696
hsa_circ_0006719	R-HC02	28.03	13.32	14.71	-2.78	0.145592	0.138501	0.00719055
hsa_circ_0006719	R-HC02	28.18	13.32	14.86	-2.93	0.131215
hsa_circ_0006719	R-HC06	29.01	14.29	14.72	-2.79	0.144586
hsa_circ_0006719	R-HC06	29.08	14.29	14.79	-2.86	0.137738	0.14164	0.00352253
hsa_circ_0006719	R-HC06	29.03	14.29	14.74	-2.81	0.142595
hsa_circ_0006719	R-HC03	28.47	13.68	14.79	-2.86	0.137738
hsa_circ_0006719	R-HC03	28.35	13.68	14.67	-2.74	0.149685	0.136335	0.0141039
hsa_circ_0006719	R-HC03	28.65	13.68	14.97	-3.04	0.121582
hsa_circ_0006719	R-HC05	27.99	13.68	14.31	-2.38	0.192109
hsa_circ_0006719	R-HC05	27.95	13.68	14.27	-2.34	0.19751	0.199948	0.00930011
hsa_circ_0006719	R-HC05	27.86	13.68	14.18	-2.25	0.210224
hsa_circ_0006719	R-HC12	29.77	16.33	13.44	-1.51	0.351111
hsa_circ_0006719	R-HC12	29.62	16.33	13.29	-1.36	0.389582	0.370608	0.0192409
hsa_circ_0006719	R-HC12	29.69	16.33	13.36	-1.43	0.371131
hsa_circ_0006719	R-HC14	28.68	14.37	14.31	-2.38	0.192109
hsa_circ_0006719	R-HC14	28.78	14.37	14.41	-2.48	0.179244	0.192417	0.0133293
hsa_circ_0006719	R-HC14	28.58	14.37	14.21	-2.28	0.205898
hsa_circ_0006719	R-HC16	29.51	14.61	14.9	-2.97	0.127627
hsa_circ_0006719	R-HC16	29.41	14.61	14.8	-2.87	0.136787	0.13567	0.00754675
hsa_circ_0006719	R-HC16	29.35	14.61	14.74	-2.81	0.142595
hsa_circ_0006719	R-HC20	28.89	15.35	13.54	-1.61	0.327598
hsa_circ_0006719	R-HC20	29.27	15.35	13.92	-1.99	0.251739	0.241643	0.0914224
hsa_circ_0006719	R-HC20	30.06	15.35	14.71	-2.78	0.145592
hsa_circ_0006719	R-HC18	28.75	13.63	15.12	-3.19	0.109576
hsa_circ_0006719	R-HC18	28.83	13.63	15.2	-3.27	0.103665	0.113622	0.0124828
hsa_circ_0006719	R-HC18	28.53	13.63	14.9	-2.97	0.127627
hsa_circ_0006719	R-HC15	29.06	13.69	15.37	-3.44	0.0921418
hsa_circ_0006719	R-HC15	29.28	13.69	15.59	-3.66	0.0791098	0.0902312	0.0102999
hsa_circ_0006719	R-HC15	28.95	13.69	15.26	-3.33	0.0994421
hsa_circ_0006719	R-HC19	29.92	13.57	16.35	-4.42	0.046714
hsa_circ_0006719	R-HC19	28.83	13.57	15.26	-3.33	0.0994421	0.0785928	0.028041
hsa_circ_0006719	R-HC19	28.98	13.57	15.41	-3.48	0.0896222
hsa_circ_0006719	R-HC13	28.85	14	14.85	-2.92	0.132127
hsa_circ_0006719	R-HC13	28.77	14	14.77	-2.84	0.139661	0.134638	0.00434955
hsa_circ_0006719	R-HC13	28.85	14	14.85	-2.92	0.132127
hsa_circ_0006719	R-HC10	36.92	28.03	8.89	3.04	8.22491
hsa_circ_0006719	R-HC10	36.06	28.03	8.03	3.9	14.9285	10.7598	3.63819
hsa_circ_0006719	R-HC10	36.77	28.03	8.74	3.19	9.12611
hsa_circ_0006719	R-CS20	33.22	18.75	14.47	-2.54	0.171943
hsa_circ_0006719	R-CS20	33.48	18.75	14.73	-2.8	0.143587	0.146843	0.0236401
hsa_circ_0006719	R-CS20	33.68	18.75	14.93	-3	0.125
hsa_circ_0006719	R-CS18	29.16	15.52	13.64	-1.71	0.30566
hsa_circ_0006719	R-CS18	29.16	15.52	13.64	-1.71	0.30566	0.306369	0.00122747
hsa_circ_0006719	R-CS18	29.15	15.52	13.63	-1.7	0.307786
hsa_circ_0006719	R-CS15	29.74	14.66	15.08	-3.15	0.112656
hsa_circ_0006719	R-CS15	30.33	14.66	15.67	-3.74	0.0748424	0.103027	0.0248131
hsa_circ_0006719	R-CS15	29.63	14.66	14.97	-3.04	0.121582
hsa_circ_0006719	R-CS17	29.78	14.26	15.52	-3.59	0.0830429
hsa_circ_0006719	R-CS17	29.91	14.26	15.65	-3.72	0.0758872	0.084336	0.00916405
hsa_circ_0006719	R-CS17	29.6	14.26	15.34	-3.41	0.0940779
hsa_circ_0006719	R-CS19	27.92	13.32	14.6	-2.67	0.157127
hsa_circ_0006719	R-CS19	28.08	13.32	14.76	-2.83	0.140632	0.146456	0.00925358
hsa_circ_0006719	R-CS19	28.07	13.32	14.75	-2.82	0.14161
hsa_circ_0006719	R-CS13	27.91	12.32	15.59	-3.66	0.0791098
hsa_circ_0006719	R-CS13	27.68	12.32	15.36	-3.43	0.0927827	0.0938227	0.0152596
hsa_circ_0006719	R-CS13	27.44	12.32	15.12	-3.19	0.109576
hsa_circ_0006719	R-CS16	30.25	15.84	14.41	-2.48	0.179244
hsa_circ_0006719	R-CS16	29.83	15.84	13.99	-2.06	0.239816	0.224183	0.0395143
hsa_circ_0006719	R-CS16	29.75	15.84	13.91	-1.98	0.25349
hsa_circ_0006719	R-CS01	29.78	14.27	15.51	-3.58	0.0836205
hsa_circ_0006719	R-CS01	29.9	14.27	15.63	-3.7	0.0769465	0.0848816	0.00863505
hsa_circ_0006719	R-CS01	29.61	14.27	15.34	-3.41	0.0940779
hsa_circ_0006719	R-CS14	29.42	15.5	13.92	-1.99	0.251739
hsa_circ_0006719	R-CS14	29.47	15.5	13.97	-2.04	0.243164	0.256159	0.0156792
hsa_circ_0006719	R-CS14	29.3	15.5	13.8	-1.87	0.273573
hsa_circ_0006719	R-CS12	32.1	17.9	14.2	-2.27	0.20733
hsa_circ_0006719	R-CS12	31.92	17.9	14.02	-2.09	0.234881	0.284669	0.110954
hsa_circ_0006719	R-CS12	31.11	17.9	13.21	-1.28	0.411796
hsa_circ_0006719	R-HC01	28.94	13.78	15.16	-3.23	0.106579
hsa_circ_0006719	R-HC01	28.55	13.78	14.77	-2.84	0.139661	0.138605	0.0315114
hsa_circ_0006719	R-HC01	28.27	13.78	14.49	-2.56	0.169576
hsa_circ_0006719	R-HC17	29.96	16.71	13.25	-1.32	0.400535
hsa_circ_0006719	R-HC17	29.73	16.71	13.02	-1.09	0.469761	0.451088	0.0442756
hsa_circ_0006719	R-HC17	29.69	16.71	12.98	-1.05	0.482968
hsa_circ_0006208	R-CS26	34.52	28.87	5.65	6.28	77.7085
hsa_circ_0006208	R-CS26	34.84	28.87	5.97	5.96	62.2499	82.531	23.0735
hsa_circ_0006208	R-CS26	34.05	28.87	5.18	6.75	107.635
hsa_circ_0006208	R-CS10	31.96	28.47	3.49	8.44	347.291
hsa_circ_0006208	R-CS10	31.53	28.47	3.06	8.87	467.882	395.796	63.6596
hsa_circ_0006208	R-CS10	31.86	28.47	3.39	8.54	372.217
hsa_circ_0006208	R-CS32	32.66	26.84	5.82	6.11	69.0706
hsa_circ_0006208	R-CS32	32.66	26.84	5.82	6.11	69.0706	72.6781	6.2484
hsa_circ_0006208	R-CS32	32.45	26.84	5.61	6.32	79.8932
hsa_circ_0006208	R-CS31	35.17	28.53	6.64	5.29	39.1245
hsa_circ_0006208	R-CS31	35.27	28.53	6.74	5.19	36.5044	32.6483	9.04349
hsa_circ_0006208	R-CS31	35.98	28.53	7.45	4.48	22.3159
hsa_circ_0006208	R-CS02	35.57	31.99	3.58	8.35	326.288
hsa_circ_0006208	R-CS02	34.92	31.99	2.93	9	512	450.096	107.221
hsa_circ_0006208	R-CS02	34.92	31.99	2.93	9	512
hsa_circ_0006208	R-CS34	31.46	26.48	4.98	6.95	123.64
hsa_circ_0006208	R-CS34	31.42	26.48	4.94	6.99	127.116	138.345	22.5265
hsa_circ_0006208	R-CS34	31.05	26.48	4.57	7.36	164.279
hsa_circ_0006208	R-CS33	31.32	22.56	8.76	3.17	9.00047
hsa_circ_0006208	R-CS33	31.07	22.56	8.51	3.42	10.7034	9.78345	0.859701
hsa_circ_0006208	R-CS33	31.22	22.56	8.66	3.27	9.64646
hsa_circ_0006208	R-CS30	30.57	21.49	9.08	2.85	7.21
hsa_circ_0006208	R-CS30	30.16	21.49	8.67	3.26	9.57983	8.03349	1.34011
hsa_circ_0006208	R-CS30	30.55	21.49	9.06	2.87	7.31065
hsa_circ_0006208	R-CS05		30.33		11.93
hsa_circ_0006208	R-CS05		30.33		11.93
hsa_circ_0006208	R-CS05		30.33		11.93
hsa_circ_0006208	R-CS04	31.89	29.88	2.01	9.92	968.763
hsa_circ_0006208	R-CS04	31.19	29.88	1.31	10.62	1573.76	1172.67	347.366
hsa_circ_0006208	R-CS04	31.88	29.88	2	9.93	975.501
hsa_circ_0006208	R-CS06	33.6	25.26	8.34	3.59	12.042
hsa_circ_0006208	R-CS06	33.38	25.26	8.12	3.81	14.0257	13.2682	1.07174
hsa_circ_0006208	R-CS06	33.41	25.26	8.15	3.78	13.737
hsa_circ_0006208	R-CS21	30.87	20.53	10.34	1.59	3.01049
hsa_circ_0006208	R-CS21	30.68	20.53	10.15	1.78	3.43426	2.88796	0.616758
hsa_circ_0006208	R-CS21	31.31	20.53	10.78	1.15	2.21914
hsa_circ_0006208	R-CS24	30.11	24.82	5.29	6.64	99.7331
hsa_circ_0006208	R-CS24	30.64	24.82	5.82	6.11	69.0706	81.1155	16.3538
hsa_circ_0006208	R-CS24	30.53	24.82	5.71	6.22	74.5429
hsa_circ_0006208	R-CS08	32.9	25.33	7.57	4.36	20.5348
hsa_circ_0006208	R-CS08	32.19	25.33	6.86	5.07	33.5909	29.9596	8.23343
hsa_circ_0006208	R-CS08	32.1	25.33	6.77	5.16	35.7532
hsa_circ_0006208	R-CS23	30.97	27.41	3.56	8.37	330.842
hsa_circ_0006208	R-CS23	30.81	27.41	3.4	8.53	369.646	422.863	127.267
hsa_circ_0006208	R-CS23	30.19	27.41	2.78	9.15	568.1
hsa_circ_0006208	R-CS22	32.28	23.05	9.23	2.7	6.49802
hsa_circ_0006208	R-CS22	32.67	23.05	9.62	2.31	4.95883	6.20568	1.12943
hsa_circ_0006208	R-CS22	32.14	23.05	9.09	2.84	7.1602
hsa_circ_0006208	R-CS07	30.64	19.86	10.78	1.15	2.21914
hsa_circ_0006208	R-CS07	30.73	19.86	10.87	1.06	2.08493	2.23856	0.164206
hsa_circ_0006208	R-CS07	30.52	19.86	10.66	1.27	2.41162
hsa_circ_0006208	R-CS09	29.13	19.9	9.23	2.7	6.49802
hsa_circ_0006208	R-CS09	29.93	19.9	10.03	1.9	3.73213	4.96303	1.4078
hsa_circ_0006208	R-CS09	29.61	19.9	9.71	2.22	4.65893
hsa_circ_0006208	R-CS25	30.9	18.6	12.3	-0.37	0.773782
hsa_circ_0006208	R-CS25	30.04	18.6	11.44	0.49	1.40444	0.97695	0.370372
hsa_circ_0006208	R-CS25	30.94	18.6	12.34	-0.41	0.752623
hsa_circ_0006208	R-CS11	29.24	17.58	11.66	0.27	1.20581
hsa_circ_0006208	R-CS11	28.91	17.58	11.33	0.6	1.51572	1.34397	0.15766
hsa_circ_0006208	R-CS11	29.12	17.58	11.54	0.39	1.31039
hsa_circ_0006208	R-CS27	28.51	17.6	10.91	1.02	2.02792
hsa_circ_0006208	R-CS27	27.79	17.6	10.19	1.74	3.34035	2.62743	0.663525
hsa_circ_0006208	R-CS27	28.2	17.6	10.6	1.33	2.51403
hsa_circ_0006208	R-CS28	29.34	16.93	12.41	-0.48	0.716978
hsa_circ_0006208	R-CS28	28.84	16.93	11.91	0.02	1.01396	0.919684	0.175691
hsa_circ_0006208	R-CS28	28.82	16.93	11.89	0.04	1.02811
hsa_circ_0006208	R-HC29	29.75	17.47	12.28	-0.35	0.784584
hsa_circ_0006208	R-HC29	28.8	17.47	11.33	0.6	1.51572	1.04707	0.406839
hsa_circ_0006208	R-HC29	29.65	17.47	12.18	-0.25	0.840896
hsa_circ_0006208	R-HC21	30.07	17.52	12.55	-0.62	0.650671
hsa_circ_0006208	R-HC21	30.17	17.52	12.65	-0.72	0.607097	0.561362	0.118964
hsa_circ_0006208	R-HC21	30.68	17.52	13.16	-1.23	0.426317
hsa_circ_0006208	R-HC24	30.82	17.43	13.39	-1.46	0.363493
hsa_circ_0006208	R-HC24	30.8	17.43	13.37	-1.44	0.368567	0.372984	0.0123084
hsa_circ_0006208	R-HC24	30.73	17.43	13.3	-1.37	0.386891
hsa_circ_0006208	R-HC23	28.81	15.91	12.9	-0.97	0.510506
hsa_circ_0006208	R-HC23	29.14	15.91	13.23	-1.3	0.406126	0.437218	0.0637121
hsa_circ_0006208	R-HC23	29.18	15.91	13.27	-1.34	0.395021
hsa_circ_0006208	R-HC22	29.55	15.84	13.71	-1.78	0.291183
hsa_circ_0006208	R-HC22	28.86	15.84	13.02	-1.09	0.469761	0.43352	0.128119
hsa_circ_0006208	R-HC22	28.66	15.84	12.82	-0.89	0.539614
hsa_circ_0006208	R-HC25	29.51	17.07	12.44	-0.51	0.702222
hsa_circ_0006208	R-HC25	29.64	17.07	12.57	-0.64	0.641713	0.621723	0.0921358
hsa_circ_0006208	R-HC25	29.94	17.07	12.87	-0.94	0.521233
hsa_circ_0006208	R-HC30	29.85	18.11	11.74	0.19	1.14076
hsa_circ_0006208	R-HC30	29.75	18.11	11.64	0.29	1.22264	1.38863	0.360749
hsa_circ_0006208	R-HC30	29.19	18.11	11.08	0.85	1.8025
hsa_circ_0006208	R-HC28	30.78	15.97	14.81	-2.88	0.135842
hsa_circ_0006208	R-HC28	30.4	15.97	14.43	-2.5	0.176777	0.154798	0.0206342
hsa_circ_0006208	R-HC28	30.62	15.97	14.65	-2.72	0.151774
hsa_circ_0006208	R-HC26	30.58	17.18	13.4	-1.47	0.360982
hsa_circ_0006208	R-HC26	30.96	17.18	13.78	-1.85	0.277392	0.366156	0.0914606
hsa_circ_0006208	R-HC26	30.23	17.18	13.05	-1.12	0.460094
hsa_circ_0006208	R-HC27	29.4	16.17	13.23	-1.3	0.406126
hsa_circ_0006208	R-HC27	29.35	16.17	13.18	-1.25	0.420448	0.493924	0.13985
hsa_circ_0006208	R-HC27	28.71	16.17	12.54	-0.61	0.655197
hsa_circ_0006208	R-HC07	32.12	14.74	17.38	-5.45	0.0228763
hsa_circ_0006208	R-HC07	32.27	14.74	17.53	-5.6	0.0206173	0.0214663	0.00122962
hsa_circ_0006208	R-HC07	32.25	14.74	17.51	-5.58	0.0209051
hsa_circ_0006208	R-HC08	31.42	13.87	17.55	-5.62	0.0203335
hsa_circ_0006208	R-HC08	31.06	13.87	17.19	-5.26	0.0260965	0.0262607	0.00601096
hsa_circ_0006208	R-HC08	30.75	13.87	16.88	-4.95	0.032352
hsa_circ_0006208	R-HC09	32.25	14.46	17.79	-5.86	0.0172173
hsa_circ_0006208	R-HC09	31.55	14.46	17.09	-5.16	0.0279695	0.02038	0.00660301
hsa_circ_0006208	R-HC09	32.36	14.46	17.9	-5.97	0.0159533
hsa_circ_0006208	R-HC11	33.23	14.56	18.67	-6.74	0.0093553
hsa_circ_0006208	R-HC11	32.47	14.56	17.91	-5.98	0.0158431	0.0135361	0.00362715
hsa_circ_0006208	R-HC11	32.51	14.56	17.95	-6.02	0.0154099
hsa_circ_0006208	R-HC04	33.14	14.11	19.03	-7.1	0.00728932
hsa_circ_0006208	R-HC04	32.85	14.11	18.74	-6.81	0.00891222	0.00750114	0.00131799
hsa_circ_0006208	R-HC04	33.35	14.11	19.24	-7.31	0.00630189
hsa_circ_0006208	R-HC02	32.53	13.32	19.21	-7.28	0.0064343
hsa_circ_0006208	R-HC02	32.29	13.32	18.97	-7.04	0.00759887	0.00610259	0.00168678
hsa_circ_0006208	R-HC02	33.12	13.32	19.8	-7.87	0.00427458
hsa_circ_0006208	R-HC06	32.55	14.29	18.26	-6.33	0.0124303
hsa_circ_0006208	R-HC06	32.75	14.29	18.46	-6.53	0.0108212	0.0110927	0.00122454
hsa_circ_0006208	R-HC06	32.86	14.29	18.57	-6.64	0.0100268
hsa_circ_0006208	R-HC03	31.04	13.68	17.36	-5.43	0.0231957
hsa_circ_0006208	R-HC03	31.15	13.68	17.47	-5.54	0.0214928	0.0226818	0.00103286
hsa_circ_0006208	R-HC03	31.03	13.68	17.35	-5.42	0.023357
hsa_circ_0006208	R-HC05	32.38	13.68	18.7	-6.77	0.00916277
hsa_circ_0006208	R-HC05	31.88	13.68	18.2	-6.27	0.0129581	0.012003	0.0025033
hsa_circ_0006208	R-HC05	31.78	13.68	18.1	-6.17	0.0138882
hsa_circ_0006208	R-HC12	32.92	16.33	16.59	-4.66	0.0395549
hsa_circ_0006208	R-HC12	32.62	16.33	16.29	-4.36	0.0486978	0.0448813	0.00475481
hsa_circ_0006208	R-HC12	32.69	16.33	16.36	-4.43	0.0463914
hsa_circ_0006208	R-HC14	31.34	14.37	16.97	-5.04	0.0303955
hsa_circ_0006208	R-HC14	31.87	14.37	17.5	-5.57	0.0210505	0.0258475	0.00467744
hsa_circ_0006208	R-HC14	31.56	14.37	17.19	-5.26	0.0260965
hsa_circ_0006208	R-HC16	31.5	14.61	16.89	-4.96	0.0321286
hsa_circ_0006208	R-HC16	31.2	14.61	16.59	-4.66	0.0395549	0.0340968	0.00478771
hsa_circ_0006208	R-HC16	31.57	14.61	16.96	-5.03	0.0306069
hsa_circ_0006208	R-HC20	34.1	15.35	18.75	-6.82	0.00885066
hsa_circ_0006208	R-HC20	34.33	15.35	18.98	-7.05	0.00754638	0.00761045	0.00120945
hsa_circ_0006208	R-HC20	34.56	15.35	19.21	-7.28	0.0064343
hsa_circ_0006208	R-HC18	32.15	13.63	18.52	-6.59	0.0103804
hsa_circ_0006208	R-HC18	31.91	13.63	18.28	-6.35	0.0122591	0.0107749	0.00133154
hsa_circ_0006208	R-HC18	32.25	13.63	18.62	-6.69	0.00968522
hsa_circ_0006208	R-HC15	30.73	13.69	17.04	-5.11	0.0289559
hsa_circ_0006208	R-HC15	30.53	13.69	16.84	-4.91	0.0332616	0.0269329	0.00754628
hsa_circ_0006208	R-HC15	31.37	13.69	17.68	-5.75	0.0185814
hsa_circ_0006208	R-HC19	31.29	13.57	17.72	-5.79	0.0180733
hsa_circ_0006208	R-HC19	31.44	13.57	17.87	-5.94	0.0162885	0.0187687	0.00289139
hsa_circ_0006208	R-HC19	31.01	13.57	17.44	-5.51	0.0219445
hsa_circ_0006208	R-HC13	32.19	14	18.19	-6.26	0.0130482
hsa_circ_0006208	R-HC13	31.41	14	17.41	-5.48	0.0224056	0.0162896	0.00529972
hsa_circ_0006208	R-HC13	32.15	14	18.15	-6.22	0.0134151
hsa_circ_0006208	R-HC10	36.72	28.03	8.69	3.24	9.44794
hsa_circ_0006208	R-HC10	36.45	28.03	8.42	3.51	11.3924	10.417	0.972245
hsa_circ_0006208	R-HC10	36.58	28.03	8.55	3.38	10.4107
hsa_circ_0006208	R-CS20	35.73	18.75	16.98	-5.05	0.0301855
hsa_circ_0006208	R-CS20	35.74	18.75	16.99	-5.06	0.029977	0.0360633	0.0103617
hsa_circ_0006208	R-CS20	35.06	18.75	16.31	-4.38	0.0480273
hsa_circ_0006208	R-CS18	30.52	15.52	15	-3.07	0.11908
hsa_circ_0006208	R-CS18	30.75	15.52	15.23	-3.3	0.101532	0.0981411	0.0228235
hsa_circ_0006208	R-CS18	31.21	15.52	15.69	-3.76	0.073812
hsa_circ_0006208	R-CS15	32.83	14.66	18.17	-6.24	0.0132304
hsa_circ_0006208	R-CS15	32.99	14.66	18.33	-6.4	0.0118415	0.0156216	0.0053894
hsa_circ_0006208	R-CS15	32.11	14.66	17.45	-5.52	0.0217929
hsa_circ_0006208	R-CS17	28.98	14.26	14.72	-2.79	0.144586
hsa_circ_0006208	R-CS17	28.92	14.26	14.66	-2.73	0.150726	0.142176	0.00997655
hsa_circ_0006208	R-CS17	29.12	14.26	14.86	-2.93	0.131215
hsa_circ_0006208	R-CS19	31.34	13.32	18.02	-6.09	0.01468
hsa_circ_0006208	R-CS19	31.05	13.32	17.73	-5.8	0.0179484	0.0162682	0.00163613
hsa_circ_0006208	R-CS19	31.2	13.32	17.88	-5.95	0.016176
hsa_circ_0006208	R-CS13	31.1	12.32	18.78	-6.85	0.00866851
hsa_circ_0006208	R-CS13	30.76	12.32	18.44	-6.51	0.0109722	0.00892668	0.00192946
hsa_circ_0006208	R-CS13	31.38	12.32	19.06	-7.13	0.00713931
hsa_circ_0006208	R-CS16	31.4	15.84	15.56	-3.63	0.0807721
hsa_circ_0006208	R-CS16	31.55	15.84	15.71	-3.78	0.0727958	0.0882244	0.0202128
hsa_circ_0006208	R-CS16	30.94	15.84	15.1	-3.17	0.111105
hsa_circ_0006208	R-CS01	32.65	14.27	18.38	-6.45	0.0114382
hsa_circ_0006208	R-CS01	32.41	14.27	18.14	-6.21	0.0135084	0.011728	0.00165462
hsa_circ_0006208	R-CS01	32.81	14.27	18.54	-6.61	0.0102374
hsa_circ_0006208	R-CS14	30.71	15.5	15.21	-3.28	0.102949
hsa_circ_0006208	R-CS14	31.47	15.5	15.97	-4.04	0.0607909	0.0775363	0.0223755
hsa_circ_0006208	R-CS14	31.29	15.5	15.79	-3.86	0.0688691
hsa_circ_0006208	R-CS12	34.53	17.9	16.63	-4.7	0.0384733
hsa_circ_0006208	R-CS12	34.52	17.9	16.62	-4.69	0.0387409	0.0350612	0.00614304
hsa_circ_0006208	R-CS12	34.99	17.9	17.09	-5.16	0.0279695
hsa_circ_0006208	R-HC01	32.21	13.78	18.43	-6.5	0.0110485
hsa_circ_0006208	R-HC01	32.96	13.78	19.18	-7.25	0.0065695	0.0100449	0.00309803
hsa_circ_0006208	R-HC01	32.03	13.78	18.25	-6.32	0.0125167
hsa_circ_0006208	R-HC17	32.79	16.71	16.08	-4.15	0.0563282
hsa_circ_0006208	R-HC17	32.9	16.71	16.19	-4.26	0.052193	0.0549498	0.00238744
hsa_circ_0006208	R-HC17	32.79	16.71	16.08	-4.15	0.0563282
hsa_circ_0002785	R-CS26	27.93	28.87	-0.94	12.87	7486.11
hsa_circ_0002785	R-CS26	27.96	28.87	-0.91	12.84	7332.05	7333.1	152.479
hsa_circ_0002785	R-CS26	27.99	28.87	-0.88	12.81	7181.15
hsa_circ_0002785	R-CS10	27.53	28.47	-0.94	12.87	7486.11
hsa_circ_0002785	R-CS10	27.6	28.47	-0.87	12.8	7131.55	7233.32	220.305
hsa_circ_0002785	R-CS10	27.61	28.47	-0.86	12.79	7082.29
hsa_circ_0002785	R-CS32	27.74	26.84	0.9	11.03	2091.03
hsa_circ_0002785	R-CS32	27.49	26.84	0.65	11.28	2486.67	2132.68	335.108
hsa_circ_0002785	R-CS32	27.94	26.84	1.1	10.83	1820.35
hsa_circ_0002785	R-CS31	27.87	28.53	-0.66	12.59	6165.49
hsa_circ_0002785	R-CS31	27.65	28.53	-0.88	12.81	7181.15	6518.34	574.414
hsa_circ_0002785	R-CS31	27.86	28.53	-0.67	12.6	6208.38
hsa_circ_0002785	R-CS02	27.77	31.99	-4.22	16.15	72716.7
hsa_circ_0002785	R-CS02	27.01	31.99	-4.98	16.91	123145	92369.1	26991.8
hsa_circ_0002785	R-CS02	27.61	31.99	-4.38	16.31	81245.5
hsa_circ_0002785	R-CS34	27.54	26.48	1.06	10.87	1871.53
hsa_circ_0002785	R-CS34	27.77	26.48	1.29	10.64	1595.73	1754.18	142.42
hsa_circ_0002785	R-CS34	27.6	26.48	1.12	10.81	1795.29
hsa_circ_0002785	R-CS33	27.9	22.56	5.34	6.59	96.3358
hsa_circ_0002785	R-CS33	27.77	22.56	5.21	6.72	105.42	100.496	4.58976
hsa_circ_0002785	R-CS33	27.85	22.56	5.29	6.64	99.7331
hsa_circ_0002785	R-CS30	28.02	21.49	6.53	5.4	42.2243
hsa_circ_0002785	R-CS30	27.6	21.49	6.11	5.82	56.493	50.1141	7.25338
hsa_circ_0002785	R-CS30	27.73	21.49	6.24	5.69	51.6251
hsa_circ_0002785	R-CS05	27.91	30.33	-2.42	14.35	20882.4
hsa_circ_0002785	R-CS05	28.06	30.33	-2.27	14.2	18820.3	21011.4	2258.45
hsa_circ_0002785	R-CS05	27.75	30.33	-2.58	14.51	23331.6
hsa_circ_0002785	R-CS04	27.24	29.88	-2.64	14.57	24322.4
hsa_circ_0002785	R-CS04	27.41	29.88	-2.47	14.4	21618.8	20737.4	4097.54
hsa_circ_0002785	R-CS04	27.82	29.88	-2.06	13.99	16270.8
hsa_circ_0002785	R-CS06	27.14	25.26	1.88	10.05	1060.11
hsa_circ_0002785	R-CS06	26.79	25.26	1.53	10.4	1351.18	1209.68	145.7
hsa_circ_0002785	R-CS06	26.94	25.26	1.68	10.25	1217.75
hsa_circ_0002785	R-CS21	27.51	20.53	6.98	4.95	30.91
hsa_circ_0002785	R-CS21	27.49	20.53	6.96	4.97	31.3414	32.4229	2.2572
hsa_circ_0002785	R-CS21	27.33	20.53	6.8	5.13	35.0174
hsa_circ_0002785	R-CS24	27.22	24.82	2.4	9.53	739.292
hsa_circ_0002785	R-CS24	27.93	24.82	3.11	8.82	451.944	610.127	145.855
hsa_circ_0002785	R-CS24	27.43	24.82	2.61	9.32	639.145
hsa_circ_0002785	R-CS08	27.94	25.33	2.61	9.32	639.145
hsa_circ_0002785	R-CS08	27.78	25.33	2.45	9.48	714.109	774.006	172.779
hsa_circ_0002785	R-CS08	27.34	25.33	2.01	9.92	968.763
hsa_circ_0002785	R-CS23	28.09	27.41	0.68	11.25	2435.5
hsa_circ_0002785	R-CS23	27.36	27.41	-0.05	11.98	4039.61	2981.53	916.478
hsa_circ_0002785	R-CS23	28.07	27.41	0.66	11.27	2469.49
hsa_circ_0002785	R-CS22	28.88	23.05	5.83	6.1	68.5935
hsa_circ_0002785	R-CS22	28.75	23.05	5.7	6.23	75.0614	81.8279	17.6205
hsa_circ_0002785	R-CS22	28.31	23.05	5.26	6.67	101.829
hsa_circ_0002785	R-CS07	27.38	19.86	7.52	4.41	21.259
hsa_circ_0002785	R-CS07	27.79	19.86	7.93	4	16	21.6414	5.84199
hsa_circ_0002785	R-CS07	27	19.86	7.14	4.79	27.6652
hsa_circ_0002785	R-CS09	26.42	19.9	6.52	5.41	42.5179
hsa_circ_0002785	R-CS09	26.41	19.9	6.51	5.42	42.8137	42.6165	0.170743
hsa_circ_0002785	R-CS09	26.42	19.9	6.52	5.41	42.5179
hsa_circ_0002785	R-CS25	27.12	18.6	8.52	3.41	10.6295
hsa_circ_0002785	R-CS25	27.3	18.6	8.7	3.23	9.38268	10.2385	0.742108
hsa_circ_0002785	R-CS25	27.11	18.6	8.51	3.42	10.7034
hsa_circ_0002785	R-CS11	27.24	17.58	9.66	2.27	4.82323
hsa_circ_0002785	R-CS11	27.64	17.58	10.06	1.87	3.65533	4.0876	0.640331
hsa_circ_0002785	R-CS11	27.59	17.58	10.01	1.92	3.78423
hsa_circ_0002785	R-CS27	27.67	17.6	10.07	1.86	3.63008
hsa_circ_0002785	R-CS27	27.93	17.6	10.33	1.6	3.03143	3.30351	0.30302
hsa_circ_0002785	R-CS27	27.83	17.6	10.23	1.7	3.24901
hsa_circ_0002785	R-CS28	27.59	16.93	10.66	1.27	2.41162
hsa_circ_0002785	R-CS28	27.83	16.93	10.9	1.03	2.04202	2.42084	0.383516
hsa_circ_0002785	R-CS28	27.37	16.93	10.44	1.49	2.80889
hsa_circ_0002785	R-HC29	27.52	17.47	10.05	1.88	3.68075
hsa_circ_0002785	R-HC29	27.99	17.47	10.52	1.41	2.65737	3.2417	0.526931
hsa_circ_0002785	R-HC29	27.64	17.47	10.17	1.76	3.38698
hsa_circ_0002785	R-HC21	27.77	17.52	10.25	1.68	3.20428
hsa_circ_0002785	R-HC21	27.98	17.52	10.46	1.47	2.77022	3.16031	0.370067
hsa_circ_0002785	R-HC21	27.64	17.52	10.12	1.81	3.50642
hsa_circ_0002785	R-HC24	27.59	17.43	10.16	1.77	3.41054
hsa_circ_0002785	R-HC24	27.77	17.43	10.34	1.59	3.01049	3.35879	0.325516
hsa_circ_0002785	R-HC24	27.49	17.43	10.06	1.87	3.65533
hsa_circ_0002785	R-HC23	27.12	15.91	11.21	0.72	1.64718
hsa_circ_0002785	R-HC23	27.01	15.91	11.1	0.83	1.77769	1.73831	0.0791573
hsa_circ_0002785	R-HC23	27	15.91	11.09	0.84	1.79005
hsa_circ_0002785	R-HC22	27.55	15.84	11.71	0.22	1.16473
hsa_circ_0002785	R-HC22	27.45	15.84	11.61	0.32	1.24833	1.25343	0.0913569
hsa_circ_0002785	R-HC22	27.34	15.84	11.5	0.43	1.34723
hsa_circ_0002785	R-HC25	27.03	17.07	9.96	1.97	3.91768
hsa_circ_0002785	R-HC25	27.29	17.07	10.22	1.71	3.27161	3.61487	0.324931
hsa_circ_0002785	R-HC25	27.13	17.07	10.06	1.87	3.65533
hsa_circ_0002785	R-HC30	27.76	18.11	9.65	2.28	4.85678
hsa_circ_0002785	R-HC30	27.51	18.11	9.4	2.53	5.77572	5.8496	1.03175
hsa_circ_0002785	R-HC30	27.25	18.11	9.14	2.79	6.9163
hsa_circ_0002785	R-HC28	27.33	15.97	11.36	0.57	1.48452
hsa_circ_0002785	R-HC28	27.84	15.97	11.87	0.06	1.04247	1.25844	0.221202
hsa_circ_0002785	R-HC28	27.58	15.97	11.61	0.32	1.24833
hsa_circ_0002785	R-HC26	27.86	17.18	10.68	1.25	2.37841
hsa_circ_0002785	R-HC26	27.38	17.18	10.2	1.73	3.31728	2.90206	0.478732
hsa_circ_0002785	R-HC26	27.52	17.18	10.34	1.59	3.01049
hsa_circ_0002785	R-HC27	27.26	16.17	11.09	0.84	1.79005
hsa_circ_0002785	R-HC27	27.47	16.17	11.3	0.63	1.54756	1.55543	0.230783
hsa_circ_0002785	R-HC27	27.69	16.17	11.52	0.41	1.32869
hsa_circ_0002785	R-HC07	29.23	14.74	14.49	-2.56	0.169576
hsa_circ_0002785	R-HC07	29.12	14.74	14.38	-2.45	0.183011	0.174447	0.00743972
hsa_circ_0002785	R-HC07	29.22	14.74	14.48	-2.55	0.170755
hsa_circ_0002785	R-HC08	28.85	13.87	14.98	-3.05	0.120742
hsa_circ_0002785	R-HC08	28.64	13.87	14.77	-2.84	0.139661	0.123326	0.0152082
hsa_circ_0002785	R-HC08	28.99	13.87	15.12	-3.19	0.109576
hsa_circ_0002785	R-HC09	28.78	14.46	14.32	-2.39	0.190782
hsa_circ_0002785	R-HC09	28.47	14.46	14.01	-2.08	0.236514	0.213979	0.0228732
hsa_circ_0002785	R-HC09	28.61	14.46	14.15	-2.22	0.214641
hsa_circ_0002785	R-HC11	28.91	14.56	14.35	-2.42	0.186856
hsa_circ_0002785	R-HC11	28.94	14.56	14.38	-2.45	0.183011	0.159814	0.0435503
hsa_circ_0002785	R-HC11	29.68	14.56	15.12	-3.19	0.109576
hsa_circ_0002785	R-HC04	29.49	14.11	15.38	-3.45	0.0915054
hsa_circ_0002785	R-HC04	29.04	14.11	14.93	-3	0.125	0.111862	0.0178759
hsa_circ_0002785	R-HC04	29.11	14.11	15	-3.07	0.11908
hsa_circ_0002785	R-HC02	29.42	13.32	16.1	-4.17	0.0555527
hsa_circ_0002785	R-HC02	29.35	13.32	16.03	-4.1	0.0583146	0.0503433	0.011498
hsa_circ_0002785	R-HC02	30	13.32	16.68	-4.75	0.0371627
hsa_circ_0002785	R-HC06	29.2	14.29	14.91	-2.98	0.126745
hsa_circ_0002785	R-HC06	28.99	14.29	14.7	-2.77	0.146604	0.128409	0.0174228
hsa_circ_0002785	R-HC06	29.38	14.29	15.09	-3.16	0.111878
hsa_circ_0002785	R-HC03	29.11	13.68	15.43	-3.5	0.0883883
hsa_circ_0002785	R-HC03	28.79	13.68	15.11	-3.18	0.110338	0.106211	0.0161599
hsa_circ_0002785	R-HC03	28.67	13.68	14.99	-3.06	0.119908
hsa_circ_0002785	R-HC05	28.86	13.68	15.18	-3.25	0.105112
hsa_circ_0002785	R-HC05	29.36	13.68	15.68	-3.75	0.0743254	0.0901036	0.0154077
hsa_circ_0002785	R-HC05	29.07	13.68	15.39	-3.46	0.0908733
hsa_circ_0002785	R-HC12	29.56	16.33	13.23	-1.3	0.406126
hsa_circ_0002785	R-HC12	29.3	16.33	12.97	-1.04	0.486327	0.481135	0.0725526
hsa_circ_0002785	R-HC12	29.12	16.33	12.79	-0.86	0.550953
hsa_circ_0002785	R-HC14	28.61	14.37	14.24	-2.31	0.20166
hsa_circ_0002785	R-HC14	28.58	14.37	14.21	-2.28	0.205898	0.209411	0.0099827
hsa_circ_0002785	R-HC14	28.48	14.37	14.11	-2.18	0.220676
hsa_circ_0002785	R-HC16	29.16	14.61	14.55	-2.62	0.162668
hsa_circ_0002785	R-HC16	29.13	14.61	14.52	-2.59	0.166086	0.168103	0.00667656
hsa_circ_0002785	R-HC16	29.05	14.61	14.44	-2.51	0.175556
hsa_circ_0002785	R-HC20	29.15	15.35	13.8	-1.87	0.273573
hsa_circ_0002785	R-HC20	29.27	15.35	13.92	-1.99	0.251739	0.276287	0.0260113
hsa_circ_0002785	R-HC20	29	15.35	13.65	-1.72	0.303549
hsa_circ_0002785	R-HC18	29.39	13.63	15.76	-3.83	0.0703162
hsa_circ_0002785	R-HC18	29.3	13.63	15.67	-3.74	0.0748424	0.0762597	0.00676444
hsa_circ_0002785	R-HC18	29.14	13.63	15.51	-3.58	0.0836205
hsa_circ_0002785	R-HC15	29.04	13.69	15.35	-3.42	0.0934281
hsa_circ_0002785	R-HC15	29.25	13.69	15.56	-3.63	0.0807721	0.0859402	0.00663925
hsa_circ_0002785	R-HC15	29.2	13.69	15.51	-3.58	0.0836205
hsa_circ_0002785	R-HC19	29.01	13.57	15.44	-3.51	0.0877778
hsa_circ_0002785	R-HC19	29.31	13.57	15.74	-3.81	0.0712977	0.0744442	0.0120719
hsa_circ_0002785	R-HC19	29.46	13.57	15.89	-3.96	0.0642571
hsa_circ_0002785	R-HC13	28.85	14	14.85	-2.92	0.132127
hsa_circ_0002785	R-HC13	29.12	14	15.12	-3.19	0.109576	0.115363	0.0147484
hsa_circ_0002785	R-HC13	29.19	14	15.19	-3.26	0.104386
hsa_circ_0002785	R-HC10	28.74	28.03	0.71	11.22	2385.37
hsa_circ_0002785	R-HC10	28.86	28.03	0.83	11.1	2194.99	2300.17	96.7503
hsa_circ_0002785	R-HC10	28.78	28.03	0.75	11.18	2320.15
hsa_circ_0002785	R-CS20	29.1	18.75	10.35	1.58	2.9897
hsa_circ_0002785	R-CS20	29.09	18.75	10.34	1.59	3.01049	2.83228	0.290844
hsa_circ_0002785	R-CS20	29.36	18.75	10.61	1.32	2.49666
hsa_circ_0002785	R-CS18	29	15.52	13.48	-1.55	0.34151
hsa_circ_0002785	R-CS18	29.1	15.52	13.58	-1.65	0.31864	0.317111	0.0251981
hsa_circ_0002785	R-CS18	29.23	15.52	13.71	-1.78	0.291183
hsa_circ_0002785	R-CS15	29.47	14.66	14.81	-2.88	0.135842
hsa_circ_0002785	R-CS15	29.82	14.66	15.16	-3.23	0.106579	0.124849	0.015931
hsa_circ_0002785	R-CS15	29.51	14.66	14.85	-2.92	0.132127
hsa_circ_0002785	R-CS17	29.25	14.26	14.99	-3.06	0.119908
hsa_circ_0002785	R-CS17	29.32	14.26	15.06	-3.13	0.114229	0.119425	0.00497148
hsa_circ_0002785	R-CS17	29.2	14.26	14.94	-3.01	0.124137
hsa_circ_0002785	R-CS19	29.04	13.32	15.72	-3.79	0.072293
hsa_circ_0002785	R-CS19	29.18	13.32	15.86	-3.93	0.0656073	0.0641032	0.00903617
hsa_circ_0002785	R-CS19	29.45	13.32	16.13	-4.2	0.0544094
hsa_circ_0002785	R-CS13	29.15	12.32	16.83	-4.9	0.0334929
hsa_circ_0002785	R-CS13	29.4	12.32	17.08	-5.15	0.0281641	0.0285569	0.00475182
hsa_circ_0002785	R-CS13	29.63	12.32	17.31	-5.38	0.0240137
hsa_circ_0002785	R-CS16	29.24	15.84	13.4	-1.47	0.360982
hsa_circ_0002785	R-CS16	29.28	15.84	13.44	-1.51	0.351111	0.388618	0.05663
hsa_circ_0002785	R-CS16	28.91	15.84	13.07	-1.14	0.45376
hsa_circ_0002785	R-CS01	30.14	14.27	15.87	-3.94	0.0651541
hsa_circ_0002785	R-CS01	29.34	14.27	15.07	-3.14	0.11344	0.0931414	0.0250443
hsa_circ_0002785	R-CS01	29.51	14.27	15.24	-3.31	0.10083
hsa_circ_0002785	R-CS14	29.28	15.5	13.78	-1.85	0.277392
hsa_circ_0002785	R-CS14	29.03	15.5	13.53	-1.6	0.329877	0.310868	0.0290798
hsa_circ_0002785	R-CS14	29.05	15.5	13.55	-1.62	0.325335
hsa_circ_0002785	R-CS12	29.11	17.9	11.21	0.72	1.64718
hsa_circ_0002785	R-CS12	29.97	17.9	12.07	-0.14	0.907519	1.2648	0.370469
hsa_circ_0002785	R-CS12	29.52	17.9	11.62	0.31	1.23971
hsa_circ_0002785	R-HC01	29.43	13.78	15.65	-3.72	0.0758872
hsa_circ_0002785	R-HC01	29.71	13.78	15.93	-4	0.0625	0.0676971	0.00717794
hsa_circ_0002785	R-HC01	29.66	13.78	15.88	-3.95	0.0647041
hsa_circ_0002785	R-HC17	29.64	16.71	12.93	-1	0.5
hsa_circ_0002785	R-HC17	29.6	16.71	12.89	-0.96	0.514057	0.497896	0.0173086
hsa_circ_0002785	R-HC17	29.7	16.71	12.99	-1.06	0.479632
hsa_circ_0002692	R-CS26	29.09	28.87	0.22	11.71	3350.13
hsa_circ_0002692	R-CS26	29.61	28.87	0.74	11.19	2336.28	2834.51	507.145
hsa_circ_0002692	R-CS26	29.34	28.87	0.47	11.46	2817.11
hsa_circ_0002692	R-CS10	28.98	28.47	0.51	11.42	2740.08
hsa_circ_0002692	R-CS10	29.5	28.47	1.03	10.9	1910.85	2390.77	429.765
hsa_circ_0002692	R-CS10	29.1	28.47	0.63	11.3	2521.38
hsa_circ_0002692	R-CS32	30.4	26.84	3.56	8.37	330.842
hsa_circ_0002692	R-CS32	29.33	26.84	2.49	9.44	694.581	472.049	195.031
hsa_circ_0002692	R-CS32	30.16	26.84	3.32	8.61	390.722
hsa_circ_0002692	R-CS31	29.25	28.53	0.72	11.21	2368.9
hsa_circ_0002692	R-CS31	29.67	28.53	1.14	10.79	1770.57	1824.01	520.225
hsa_circ_0002692	R-CS31	30.08	28.53	1.55	10.38	1332.57
hsa_circ_0002692	R-CS02	30.45	31.99	-1.54	13.47	11346.8
hsa_circ_0002692	R-CS02	31.29	31.99	-0.7	12.63	6338.83	9756.96	2962.59
hsa_circ_0002692	R-CS02	30.42	31.99	-1.57	13.5	11585.2
hsa_circ_0002692	R-CS34	30.8	26.48	4.32	7.61	195.361
hsa_circ_0002692	R-CS34	30.83	26.48	4.35	7.58	191.341	222.28	50.1475
hsa_circ_0002692	R-CS34	30.28	26.48	3.8	8.13	280.139
hsa_circ_0002692	R-CS33	30.63	22.56	8.07	3.86	14.5203
hsa_circ_0002692	R-CS33	31.08	22.56	8.52	3.41	10.6295	12.2605	2.02018
hsa_circ_0002692	R-CS33	30.95	22.56	8.39	3.54	11.6318
hsa_circ_0002692	R-CS30	31.33	21.49	9.84	2.09	4.25748
hsa_circ_0002692	R-CS30	31.28	21.49	9.79	2.14	4.40762	5.17787	1.46607
hsa_circ_0002692	R-CS30	30.64	21.49	9.15	2.78	6.86852
hsa_circ_0002692	R-CS05	31.08	30.33	0.75	11.18	2320.15
hsa_circ_0002692	R-CS05	31.43	30.33	1.1	10.83	1820.35	1915.77	366.108
hsa_circ_0002692	R-CS05	31.61	30.33	1.28	10.65	1606.83
hsa_circ_0002692	R-CS04	31.72	29.88	1.84	10.09	1089.92
hsa_circ_0002692	R-CS04	30.71	29.88	0.83	11.1	2194.99	1685.16	557.468
hsa_circ_0002692	R-CS04	31.02	29.88	1.14	10.79	1770.57
hsa_circ_0002692	R-CS06	31.07	25.26	5.81	6.12	69.551
hsa_circ_0002692	R-CS06	31.05	25.26	5.79	6.14	70.5219	59.2882	18.6228
hsa_circ_0002692	R-CS06	31.95	25.26	6.69	5.24	37.7918
hsa_circ_0002692	R-CS21	29.73	20.53	9.2	2.73	6.63456
hsa_circ_0002692	R-CS21	30.61	20.53	10.08	1.85	3.605	4.77454	1.62854
hsa_circ_0002692	R-CS21	30.43	20.53	9.9	2.03	4.08405
hsa_circ_0002692	R-CS24	32.3	24.82	7.48	4.45	21.8566
hsa_circ_0002692	R-CS24	32.4	24.82	7.58	4.35	20.393	21.8917	1.5165
hsa_circ_0002692	R-CS24	32.2	24.82	7.38	4.55	23.4254
hsa_circ_0002692	R-CS08	31.76	25.33	6.43	5.5	45.2548
hsa_circ_0002692	R-CS08	31.78	25.33	6.45	5.48	44.6318	50.5689	9.74869
hsa_circ_0002692	R-CS08	31.31	25.33	5.98	5.95	61.8199
hsa_circ_0002692	R-CS23	31.25	27.41	3.84	8.09	272.479
hsa_circ_0002692	R-CS23	30.94	27.41	3.53	8.4	337.794	260.906	83.2793
hsa_circ_0002692	R-CS23	31.91	27.41	4.5	7.43	172.446
hsa_circ_0002692	R-CS22	30.6	23.05	7.55	4.38	20.8215
hsa_circ_0002692	R-CS22	30.08	23.05	7.03	4.9	29.8571	23.2353	5.80437
hsa_circ_0002692	R-CS22	30.73	23.05	7.68	4.25	19.0273
hsa_circ_0002692	R-CS07	30.22	19.86	10.36	1.57	2.96905
hsa_circ_0002692	R-CS07	30.19	19.86	10.33	1.6	3.03143	3.03187	0.0630426
hsa_circ_0002692	R-CS07	30.16	19.86	10.3	1.63	3.09513
hsa_circ_0002692	R-CS09	30.95	19.9	11.05	0.88	1.84038
hsa_circ_0002692	R-CS09	30.39	19.9	10.49	1.44	2.71321	2.47383	0.554016
hsa_circ_0002692	R-CS09	30.31	19.9	10.41	1.52	2.86791
hsa_circ_0002692	R-CS25	28.78	18.6	10.18	1.75	3.36359
hsa_circ_0002692	R-CS25	29.71	18.6	11.11	0.82	1.76541	2.47546	0.813834
hsa_circ_0002692	R-CS25	29.33	18.6	10.73	1.2	2.2974
hsa_circ_0002692	R-CS11	29	17.58	11.42	0.51	1.42405
hsa_circ_0002692	R-CS11	29.46	17.58	11.88	0.05	1.03526	1.09621	0.302013
hsa_circ_0002692	R-CS11	29.78	17.58	12.2	-0.27	0.82932
hsa_circ_0002692	R-CS27	28.73	17.6	11.13	0.8	1.7411
hsa_circ_0002692	R-CS27	28.37	17.6	10.77	1.16	2.23457	1.78057	0.43561
hsa_circ_0002692	R-CS27	29.08	17.6	11.48	0.45	1.36604
hsa_circ_0002692	R-CS28	28.95	16.93	12.02	-0.09	0.939523
hsa_circ_0002692	R-CS28	28.63	16.93	11.7	0.23	1.17283	1.03059	0.12479
hsa_circ_0002692	R-CS28	28.89	16.93	11.96	-0.03	0.97942
hsa_circ_0002692	R-HC29	29.62	17.47	12.15	-0.22	0.858565
hsa_circ_0002692	R-HC29	29.77	17.47	12.3	-0.37	0.773782	0.927015	0.196608
hsa_circ_0002692	R-HC29	29.2	17.47	11.73	0.2	1.1487
hsa_circ_0002692	R-HC21	29.43	17.52	11.91	0.02	1.01396
hsa_circ_0002692	R-HC21	29.44	17.52	11.92	0.01	1.00696	1.25401	0.421852
hsa_circ_0002692	R-HC21	28.65	17.52	11.13	0.8	1.7411
hsa_circ_0002692	R-HC24	28.98	17.43	11.55	0.38	1.30134
hsa_circ_0002692	R-HC24	29.26	17.43	11.83	0.1	1.07177	1.19859	0.116659
hsa_circ_0002692	R-HC24	29.07	17.43	11.64	0.29	1.22264
hsa_circ_0002692	R-HC23	28.47	15.91	12.56	-0.63	0.646176
hsa_circ_0002692	R-HC23	28.22	15.91	12.31	-0.38	0.768438	0.630311	0.146704
hsa_circ_0002692	R-HC23	28.91	15.91	13	-1.07	0.476319
hsa_circ_0002692	R-HC22	28.47	15.84	12.63	-0.7	0.615572
hsa_circ_0002692	R-HC22	28.24	15.84	12.4	-0.47	0.721965	0.614839	0.107494
hsa_circ_0002692	R-HC22	28.75	15.84	12.91	-0.98	0.50698
hsa_circ_0002692	R-HC25	28.93	17.07	11.86	0.07	1.04972
hsa_circ_0002692	R-HC25	29.63	17.07	12.56	-0.63	0.646176	0.735466	0.280476
hsa_circ_0002692	R-HC25	29.97	17.07	12.9	-0.97	0.510506
hsa_circ_0002692	R-HC30	30.35	18.11	12.24	-0.31	0.806642
hsa_circ_0002692	R-HC30	29.57	18.11	11.46	0.47	1.38511	1.12425	0.293379
hsa_circ_0002692	R-HC30	29.8	18.11	11.69	0.24	1.18099
hsa_circ_0002692	R-HC28	29.64	15.97	13.67	-1.74	0.29937
hsa_circ_0002692	R-HC28	29.41	15.97	13.44	-1.51	0.351111	0.301911	0.0479796
hsa_circ_0002692	R-HC28	29.87	15.97	13.9	-1.97	0.255253
hsa_circ_0002692	R-HC26	29.17	17.18	11.99	-0.06	0.959264
hsa_circ_0002692	R-HC26	29.11	17.18	11.93	0	1	1.03599	0.0997129
hsa_circ_0002692	R-HC26	28.91	17.18	11.73	0.2	1.1487
hsa_circ_0002692	R-HC27	28.95	16.17	12.78	-0.85	0.554785
hsa_circ_0002692	R-HC27	29.51	16.17	13.34	-1.41	0.376312	0.474738	0.0906449
hsa_circ_0002692	R-HC27	29.12	16.17	12.95	-1.02	0.493116
hsa_circ_0002692	R-HC07	30.53	14.74	15.79	-3.86	0.0688691
hsa_circ_0002692	R-HC07	31.39	14.74	16.65	-4.72	0.0379436	0.0481647	0.017931
hsa_circ_0002692	R-HC07	31.4	14.74	16.66	-4.73	0.0376815
hsa_circ_0002692	R-HC08	30.57	13.87	16.7	-4.77	0.0366511
hsa_circ_0002692	R-HC08	30.77	13.87	16.9	-4.97	0.0319066	0.0350696	0.00273922
hsa_circ_0002692	R-HC08	30.57	13.87	16.7	-4.77	0.0366511
hsa_circ_0002692	R-HC09	30.15	14.46	15.69	-3.76	0.073812
hsa_circ_0002692	R-HC09	30.58	14.46	16.12	-4.19	0.0547879	0.0579076	0.0145968
hsa_circ_0002692	R-HC09	30.86	14.46	16.4	-4.47	0.0451228
hsa_circ_0002692	R-HC11	31.28	14.56	16.72	-4.79	0.0361465
hsa_circ_0002692	R-HC11	31.34	14.56	16.78	-4.85	0.034674	0.0368835	0.00265583
hsa_circ_0002692	R-HC11	31.14	14.56	16.58	-4.65	0.03983
hsa_circ_0002692	R-HC04	30.36	14.11	16.25	-4.32	0.0500669
hsa_circ_0002692	R-HC04	30.45	14.11	16.34	-4.41	0.047039	0.0482671	0.00159281
hsa_circ_0002692	R-HC04	30.43	14.11	16.32	-4.39	0.0476956
hsa_circ_0002692	R-HC02	30.49	13.32	17.17	-5.24	0.0264608
hsa_circ_0002692	R-HC02	30.83	13.32	17.51	-5.58	0.0209051	0.0262778	0.0052835
hsa_circ_0002692	R-HC02	30.24	13.32	16.92	-4.99	0.0314674
hsa_circ_0002692	R-HC06	31.71	14.29	17.42	-5.49	0.0222508
hsa_circ_0002692	R-HC06	31.98	14.29	17.69	-5.76	0.018453	0.0236998	0.00610166
hsa_circ_0002692	R-HC06	31.26	14.29	16.97	-5.04	0.0303955
hsa_circ_0002692	R-HC03	31.44	13.68	17.76	-5.83	0.017579
hsa_circ_0002692	R-HC03	31.59	13.68	17.91	-5.98	0.0158431	0.014901	0.00325316
hsa_circ_0002692	R-HC03	32.08	13.68	18.4	-6.47	0.0112807
hsa_circ_0002692	R-HC05	31.28	13.68	17.6	-5.67	0.0196408
hsa_circ_0002692	R-HC05	31.8	13.68	18.12	-6.19	0.013697	0.017013	0.00303112
hsa_circ_0002692	R-HC05	31.43	13.68	17.75	-5.82	0.0177013
hsa_circ_0002692	R-HC12	31.78	16.33	15.45	-3.52	0.0871715
hsa_circ_0002692	R-HC12	31.82	16.33	15.49	-3.56	0.0847878	0.115838	0.0517305
hsa_circ_0002692	R-HC12	30.77	16.33	14.44	-2.51	0.175556
hsa_circ_0002692	R-HC14	30.72	14.37	16.35	-4.42	0.046714
hsa_circ_0002692	R-HC14	29.49	14.37	15.12	-3.19	0.109576	0.0723602	0.0329892
hsa_circ_0002692	R-HC14	30.34	14.37	15.97	-4.04	0.0607909
hsa_circ_0002692	R-HC16	31.22	14.61	16.61	-4.68	0.0390103
hsa_circ_0002692	R-HC16	31.86	14.61	17.25	-5.32	0.0250334	0.0353816	0.00909404
hsa_circ_0002692	R-HC16	31.11	14.61	16.5	-4.57	0.042101
hsa_circ_0002692	R-HC20	32.67	15.35	17.32	-5.39	0.0238478
hsa_circ_0002692	R-HC20	32.22	15.35	16.87	-4.94	0.0325771	0.0311103	0.00665153
hsa_circ_0002692	R-HC20	32.04	15.35	16.69	-4.76	0.036906
hsa_circ_0002692	R-HC18	30.34	13.63	16.71	-4.78	0.0363979
hsa_circ_0002692	R-HC18	30.51	13.63	16.88	-4.95	0.032352	0.0379576	0.00652667
hsa_circ_0002692	R-HC18	30.03	13.63	16.4	-4.47	0.0451228
hsa_circ_0002692	R-HC15	30.91	13.69	17.22	-5.29	0.0255594
hsa_circ_0002692	R-HC15	30.7	13.69	17.01	-5.08	0.0295643	0.0316513	0.00736063
hsa_circ_0002692	R-HC15	30.27	13.69	16.58	-4.65	0.03983
hsa_circ_0002692	R-HC19	31.57	13.57	18	-6.07	0.014885
hsa_circ_0002692	R-HC19	31.89	13.57	18.32	-6.39	0.0119239	0.0129944	0.00164203
hsa_circ_0002692	R-HC19	31.86	13.57	18.29	-6.36	0.0121744
hsa_circ_0002692	R-HC13	31.7	14	17.7	-5.77	0.0183255
hsa_circ_0002692	R-HC13	31.16	14	17.16	-5.23	0.0266448	0.024185	0.0050961
hsa_circ_0002692	R-HC13	31.11	14	17.11	-5.18	0.0275845
hsa_circ_0002692	R-HC10	31.68	28.03	3.65	8.28	310.834
hsa_circ_0002692	R-HC10	31.73	28.03	3.7	8.23	300.246	364.038	101.461
hsa_circ_0002692	R-HC10	31.05	28.03	3.02	8.91	481.036
hsa_circ_0002692	R-CS20	30.77	18.75	12.02	-0.09	0.939523
hsa_circ_0002692	R-CS20	30.79	18.75	12.04	-0.11	0.926588	0.946255	0.0237599
hsa_circ_0002692	R-CS20	30.72	18.75	11.97	-0.04	0.972655
hsa_circ_0002692	R-CS18	30.76	15.52	15.24	-3.31	0.10083
hsa_circ_0002692	R-CS18	30.51	15.52	14.99	-3.06	0.119908	0.104293	0.0142034
hsa_circ_0002692	R-CS18	30.89	15.52	15.37	-3.44	0.0921418
hsa_circ_0002692	R-CS15	31.31	14.66	16.65	-4.72	0.0379436
hsa_circ_0002692	R-CS15	31.7	14.66	17.04	-5.11	0.0289559	0.039458	0.0113354
hsa_circ_0002692	R-CS15	30.87	14.66	16.21	-4.28	0.0514744
hsa_circ_0002692	R-CS17	28.68	14.26	14.42	-2.49	0.178006
hsa_circ_0002692	R-CS17	28.01	14.26	13.75	-1.82	0.283221	0.1984	0.0766861
hsa_circ_0002692	R-CS17	29.09	14.26	14.83	-2.9	0.133972
hsa_circ_0002692	R-CS19	30.2	13.32	16.88	-4.95	0.032352
hsa_circ_0002692	R-CS19	30.2	13.32	16.88	-4.95	0.032352	0.0270353	0.00920886
hsa_circ_0002692	R-CS19	31.18	13.32	17.86	-5.93	0.0164018
hsa_circ_0002692	R-CS13	30.44	12.32	18.12	-6.19	0.013697
hsa_circ_0002692	R-CS13	30.28	12.32	17.96	-6.03	0.0153034	0.0155265	0.00195062
hsa_circ_0002692	R-CS13	30.08	12.32	17.76	-5.83	0.017579
hsa_circ_0002692	R-CS16	31.55	15.84	15.71	-3.78	0.0727958
hsa_circ_0002692	R-CS16	31.64	15.84	15.8	-3.87	0.0683934	0.0825895	0.0208921
hsa_circ_0002692	R-CS16	31	15.84	15.16	-3.23	0.106579
hsa_circ_0002692	R-CS01	31.52	14.27	17.25	-5.32	0.0250334
hsa_circ_0002692	R-CS01	30.58	14.27	16.31	-4.38	0.0480273	0.036073	0.0115242
hsa_circ_0002692	R-CS01	31.03	14.27	16.76	-4.83	0.0351581
hsa_circ_0002692	R-CS14	30.4	15.5	14.9	-2.97	0.127627
hsa_circ_0002692	R-CS14	30.41	15.5	14.91	-2.98	0.126745	0.113848	0.0231064
hsa_circ_0002692	R-CS14	30.95	15.5	15.45	-3.52	0.0871715
hsa_circ_0002692	R-CS12	31.6	17.9	13.7	-1.77	0.293209
hsa_circ_0002692	R-CS12	31.7	17.9	13.8	-1.87	0.273573	0.317891	0.060557
hsa_circ_0002692	R-CS12	31.2	17.9	13.3	-1.37	0.386891
hsa_circ_0002692	R-HC01	32.57	13.78	18.79	-6.86	0.00860863
hsa_circ_0002692	R-HC01	31.89	13.78	18.11	-6.18	0.0137922	0.0122929	0.00320907
hsa_circ_0002692	R-HC01	31.82	13.78	18.04	-6.11	0.0144779
hsa_circ_0002692	R-HC17	32.06	16.71	15.35	-3.42	0.0934281
hsa_circ_0002692	R-HC17	31.61	16.71	14.9	-2.97	0.127627	0.113654	0.0179364
hsa_circ_0002692	R-HC17	31.7	16.71	14.99	-3.06	0.119908
hsa_circ_0002372	R-CS26	30.82	28.87	1.95	9.98	1009.9
hsa_circ_0002372	R-CS26	30.18	28.87	1.31	10.62	1573.76	1314.75	284.709
hsa_circ_0002372	R-CS26	30.39	28.87	1.52	10.41	1360.57
hsa_circ_0002372	R-CS10	29.44	28.47	0.97	10.96	1992
hsa_circ_0002372	R-CS10	29.57	28.47	1.1	10.83	1820.35	1750.17	283.515
hsa_circ_0002372	R-CS10	29.91	28.47	1.44	10.49	1438.15
hsa_circ_0002372	R-CS32	29.53	26.84	2.69	9.24	604.668
hsa_circ_0002372	R-CS32	29.2	26.84	2.36	9.57	760.076	618.629	135.009
hsa_circ_0002372	R-CS32	29.83	26.84	2.99	8.94	491.143
hsa_circ_0002372	R-CS31	30.87	28.53	2.34	9.59	770.686
hsa_circ_0002372	R-CS31	29.73	28.53	1.2	10.73	1698.45	1264.17	466.705
hsa_circ_0002372	R-CS31	30.09	28.53	1.56	10.37	1323.37
hsa_circ_0002372	R-CS02	29.94	31.99	-2.05	13.98	16158.4
hsa_circ_0002372	R-CS02	29.92	31.99	-2.07	14	16384	14603.6	2890.56
hsa_circ_0002372	R-CS02	30.46	31.99	-1.53	13.46	11268.4
hsa_circ_0002372	R-CS34	29.15	26.48	2.67	9.26	613.109
hsa_circ_0002372	R-CS34	29.04	26.48	2.56	9.37	661.685	611.691	50.718
hsa_circ_0002372	R-CS34	29.28	26.48	2.8	9.13	560.278
hsa_circ_0002372	R-CS33	29.71	22.56	7.15	4.78	27.4741
hsa_circ_0002372	R-CS33	30.01	22.56	7.45	4.48	22.3159	26.0777	3.2936
hsa_circ_0002372	R-CS33	29.66	22.56	7.1	4.83	28.443
hsa_circ_0002372	R-CS30	29.86	21.49	8.37	3.56	11.7942
hsa_circ_0002372	R-CS30	29.59	21.49	8.1	3.83	14.2215	13.3148	1.32504
hsa_circ_0002372	R-CS30	29.62	21.49	8.13	3.8	13.9288
hsa_circ_0002372	R-CS05	29.43	30.33	-0.9	12.83	7281.4
hsa_circ_0002372	R-CS05	30.2	30.33	-0.13	12.06	4269.94	5919.9	1526.31
hsa_circ_0002372	R-CS05	29.66	30.33	-0.67	12.6	6208.38
hsa_circ_0002372	R-CS04	29.49	29.88	-0.39	12.32	5113.16
hsa_circ_0002372	R-CS04	29.46	29.88	-0.42	12.35	5220.6	5068.25	179.079
hsa_circ_0002372	R-CS04	29.56	29.88	-0.32	12.25	4870.99
hsa_circ_0002372	R-CS06	29.86	25.26	4.6	7.33	160.898
hsa_circ_0002372	R-CS06	29.51	25.26	4.25	7.68	205.074	168.038	34.0328
hsa_circ_0002372	R-CS06	30.08	25.26	4.82	7.11	138.141
hsa_circ_0002372	R-CS21	29.89	20.53	9.36	2.57	5.93809
hsa_circ_0002372	R-CS21	29.51	20.53	8.98	2.95	7.72749	6.87666	0.897919
hsa_circ_0002372	R-CS21	29.66	20.53	9.13	2.8	6.9644
hsa_circ_0002372	R-CS24	29.96	24.82	5.14	6.79	110.661
hsa_circ_0002372	R-CS24	30.11	24.82	5.29	6.64	99.7331	118.134	23.0638
hsa_circ_0002372	R-CS24	29.58	24.82	4.76	7.17	144.007
hsa_circ_0002372	R-CS08	29.64	25.33	4.31	7.62	196.72
hsa_circ_0002372	R-CS08	29.81	25.33	4.48	7.45	174.853	193.17	16.825
hsa_circ_0002372	R-CS08	29.56	25.33	4.23	7.7	207.937
hsa_circ_0002372	R-CS23	29.12	27.41	1.71	10.22	1192.69
hsa_circ_0002372	R-CS23	28.8	27.41	1.39	10.54	1488.87	1386.71	168.11
hsa_circ_0002372	R-CS23	28.81	27.41	1.4	10.53	1478.58
hsa_circ_0002372	R-CS22	30.33	23.05	7.28	4.65	25.1067
hsa_circ_0002372	R-CS22	29.74	23.05	6.69	5.24	37.7918	36.156	10.3291
hsa_circ_0002372	R-CS22	29.47	23.05	6.42	5.51	45.5696
hsa_circ_0002372	R-CS07	30.31	19.86	10.45	1.48	2.78949
hsa_circ_0002372	R-CS07	30.83	19.86	10.97	0.96	1.94531	2.58874	0.57021
hsa_circ_0002372	R-CS07	30.19	19.86	10.33	1.6	3.03143
hsa_circ_0002372	R-CS09	29.19	19.9	9.29	2.64	6.23332
hsa_circ_0002372	R-CS09	29.3	19.9	9.4	2.53	5.77572	5.58862	0.755816
hsa_circ_0002372	R-CS09	29.58	19.9	9.68	2.25	4.75683
hsa_circ_0002372	R-CS25	30.06	18.6	11.46	0.47	1.38511
hsa_circ_0002372	R-CS25	29.71	18.6	11.11	0.82	1.76541	1.52486	0.209231
hsa_circ_0002372	R-CS25	30.02	18.6	11.42	0.51	1.42405
hsa_circ_0002372	R-CS11	29.65	17.58	12.07	-0.14	0.907519
hsa_circ_0002372	R-CS11	29.34	17.58	11.76	0.17	1.12506	0.980032	0.125596
hsa_circ_0002372	R-CS11	29.65	17.58	12.07	-0.14	0.907519
hsa_circ_0002372	R-CS27	29.73	17.6	12.13	-0.2	0.870551
hsa_circ_0002372	R-CS27	29.45	17.6	11.85	0.08	1.05702	0.876597	0.177475
hsa_circ_0002372	R-CS27	30.04	17.6	12.44	-0.51	0.702222
hsa_circ_0002372	R-CS28	30.04	16.93	13.11	-1.18	0.441351
hsa_circ_0002372	R-CS28	30.07	16.93	13.14	-1.21	0.432269	0.42288	0.0245508
hsa_circ_0002372	R-CS28	30.2	16.93	13.27	-1.34	0.395021
hsa_circ_0002372	R-HC29	29.82	17.47	12.35	-0.42	0.747425
hsa_circ_0002372	R-HC29	30.05	17.47	12.58	-0.65	0.63728	0.768298	0.142604
hsa_circ_0002372	R-HC29	29.52	17.47	12.05	-0.12	0.920188
hsa_circ_0002372	R-HC21	30.3	17.52	12.78	-0.85	0.554785
hsa_circ_0002372	R-HC21	29.81	17.52	12.29	-0.36	0.779165	0.736852	0.16503
hsa_circ_0002372	R-HC21	29.64	17.52	12.12	-0.19	0.876606
hsa_circ_0002372	R-HC24	29.82	17.43	12.39	-0.46	0.726986
hsa_circ_0002372	R-HC24	29.48	17.43	12.05	-0.12	0.920188	0.741839	0.171405
hsa_circ_0002372	R-HC24	30.15	17.43	12.72	-0.79	0.578344
hsa_circ_0002372	R-HC23	29.69	15.91	13.78	-1.85	0.277392
hsa_circ_0002372	R-HC23	29.71	15.91	13.8	-1.87	0.273573	0.289869	0.0249899
hsa_circ_0002372	R-HC23	29.49	15.91	13.58	-1.65	0.31864
hsa_circ_0002372	R-HC22	29.95	15.84	14.11	-2.18	0.220676
hsa_circ_0002372	R-HC22	29.04	15.84	13.2	-1.27	0.41466	0.372768	0.136072
hsa_circ_0002372	R-HC22	28.82	15.84	12.98	-1.05	0.482968
hsa_circ_0002372	R-HC25	29.51	17.07	12.44	-0.51	0.702222
hsa_circ_0002372	R-HC25	29.24	17.07	12.17	-0.24	0.846745	0.768942	0.0728962
hsa_circ_0002372	R-HC25	29.4	17.07	12.33	-0.4	0.757858
hsa_circ_0002372	R-HC30	30.08	18.11	11.97	-0.04	0.972655
hsa_circ_0002372	R-HC30	30.62	18.11	12.51	-0.58	0.668964	1.04205	0.412184
hsa_circ_0002372	R-HC30	29.47	18.11	11.36	0.57	1.48452
hsa_circ_0002372	R-HC28	29.91	15.97	13.94	-2.01	0.248273
hsa_circ_0002372	R-HC28	29.67	15.97	13.7	-1.77	0.293209	0.263252	0.0259436
hsa_circ_0002372	R-HC28	29.91	15.97	13.94	-2.01	0.248273
hsa_circ_0002372	R-HC26	29.96	17.18	12.78	-0.85	0.554785
hsa_circ_0002372	R-HC26	29.25	17.18	12.07	-0.14	0.907519	0.721509	0.177156
hsa_circ_0002372	R-HC26	29.62	17.18	12.44	-0.51	0.702222
hsa_circ_0002372	R-HC27	29.94	16.17	13.77	-1.84	0.279322
hsa_circ_0002372	R-HC27	29.87	16.17	13.7	-1.77	0.293209	0.292026	0.0121567
hsa_circ_0002372	R-HC27	29.82	16.17	13.65	-1.72	0.303549
hsa_circ_0002372	R-HC07	27.19	14.74	12.45	-0.52	0.697372
hsa_circ_0002372	R-HC07	27.98	14.74	13.24	-1.31	0.403321	0.533564	0.149871
hsa_circ_0002372	R-HC07	27.67	14.74	12.93	-1	0.5
hsa_circ_0002372	R-HC08	27.66	13.87	13.79	-1.86	0.275476
hsa_circ_0002372	R-HC08	27.36	13.87	13.49	-1.56	0.339151	0.338387	0.0625328
hsa_circ_0002372	R-HC08	27.12	13.87	13.25	-1.32	0.400535
hsa_circ_0002372	R-HC09	26.44	14.46	11.98	-0.05	0.965936
hsa_circ_0002372	R-HC09	27	14.46	12.54	-0.61	0.655197	0.746996	0.19043
hsa_circ_0002372	R-HC09	27.08	14.46	12.62	-0.69	0.619854
hsa_circ_0002372	R-HC11	28.19	14.56	13.63	-1.7	0.307786
hsa_circ_0002372	R-HC11	27.24	14.56	12.68	-0.75	0.594604	0.446898	0.143602
hsa_circ_0002372	R-HC11	27.68	14.56	13.12	-1.19	0.438303
hsa_circ_0002372	R-HC04	27.81	14.11	13.7	-1.77	0.293209
hsa_circ_0002372	R-HC04	26.91	14.11	12.8	-0.87	0.547147	0.404689	0.129772
hsa_circ_0002372	R-HC04	27.46	14.11	13.35	-1.42	0.373712
hsa_circ_0002372	R-HC02	27.49	13.32	14.17	-2.24	0.211686
hsa_circ_0002372	R-HC02	27.89	13.32	14.57	-2.64	0.160428	0.173588	0.0335151
hsa_circ_0002372	R-HC02	28	13.32	14.68	-2.75	0.148651
hsa_circ_0002372	R-HC06	26.16	14.29	11.87	0.06	1.04247
hsa_circ_0002372	R-HC06	26.14	14.29	11.85	0.08	1.05702	1.00444	0.0788046
hsa_circ_0002372	R-HC06	26.35	14.29	12.06	-0.13	0.913831
hsa_circ_0002372	R-HC03	27.07	13.68	13.39	-1.46	0.363493
hsa_circ_0002372	R-HC03	27.15	13.68	13.47	-1.54	0.343885	0.339102	0.0271016
hsa_circ_0002372	R-HC03	27.3	13.68	13.62	-1.69	0.309927
hsa_circ_0002372	R-HC05	26.62	13.68	12.94	-1.01	0.496546
hsa_circ_0002372	R-HC05	26.46	13.68	12.78	-0.85	0.554785	0.488664	0.0703943
hsa_circ_0002372	R-HC05	26.88	13.68	13.2	-1.27	0.41466
hsa_circ_0002372	R-HC12	27.07	16.33	10.74	1.19	2.28153
hsa_circ_0002372	R-HC12	27	16.33	10.67	1.26	2.39496	2.19834	0.248871
hsa_circ_0002372	R-HC12	27.32	16.33	10.99	0.94	1.91853
hsa_circ_0002372	R-HC14	27.16	14.37	12.79	-0.86	0.550953
hsa_circ_0002372	R-HC14	26.93	14.37	12.56	-0.63	0.646176	0.591824	0.0490223
hsa_circ_0002372	R-HC14	27.09	14.37	12.72	-0.79	0.578344
hsa_circ_0002372	R-HC16	26.99	14.61	12.38	-0.45	0.732043
hsa_circ_0002372	R-HC16	26.53	14.61	11.92	0.01	1.00696	0.812123	0.169618
hsa_circ_0002372	R-HC16	27.06	14.61	12.45	-0.52	0.697372
hsa_circ_0002372	R-HC20	27.18	15.35	11.83	0.1	1.07177
hsa_circ_0002372	R-HC20	27.88	15.35	12.53	-0.6	0.659754	0.912828	0.221551
hsa_circ_0002372	R-HC20	27.27	15.35	11.92	0.01	1.00696
hsa_circ_0002372	R-HC18	27.57	13.63	13.94	-2.01	0.248273
hsa_circ_0002372	R-HC18	27.87	13.63	14.24	-2.31	0.20166	0.21446	0.0295699
hsa_circ_0002372	R-HC18	27.93	13.63	14.3	-2.37	0.193446
hsa_circ_0002372	R-HC15	27.27	13.69	13.58	-1.65	0.31864
hsa_circ_0002372	R-HC15	27.56	13.69	13.87	-1.94	0.260616	0.34645	0.102605
hsa_circ_0002372	R-HC15	26.74	13.69	13.05	-1.12	0.460094
hsa_circ_0002372	R-HC19	27.48	13.57	13.91	-1.98	0.25349
hsa_circ_0002372	R-HC19	27.63	13.57	14.06	-2.13	0.228458	0.235753	0.0154405
hsa_circ_0002372	R-HC19	27.65	13.57	14.08	-2.15	0.225313
hsa_circ_0002372	R-HC13	27.29	14	13.29	-1.36	0.389582
hsa_circ_0002372	R-HC13	27.49	14	13.49	-1.56	0.339151	0.364918	0.0252337
hsa_circ_0002372	R-HC13	27.38	14	13.38	-1.45	0.366021
hsa_circ_0002372	R-HC10	27.68	28.03	-0.35	12.28	4973.34
hsa_circ_0002372	R-HC10	28.43	28.03	0.4	11.53	2957.17	4347.89	1206.43
hsa_circ_0002372	R-HC10	27.64	28.03	-0.39	12.32	5113.16
hsa_circ_0002372	R-CS20	27.31	18.75	8.56	3.37	10.3388
hsa_circ_0002372	R-CS20	27.22	18.75	8.47	3.46	11.0043	9.91363	1.35432
hsa_circ_0002372	R-CS20	27.61	18.75	8.86	3.07	8.39773
hsa_circ_0002372	R-CS18	27.89	15.52	12.37	-0.44	0.737135
hsa_circ_0002372	R-CS18	27.35	15.52	11.83	0.1	1.07177	0.903386	0.16733
hsa_circ_0002372	R-CS18	27.6	15.52	12.08	-0.15	0.90125
hsa_circ_0002372	R-CS15	28.28	14.66	13.62	-1.69	0.309927
hsa_circ_0002372	R-CS15	27.74	14.66	13.08	-1.15	0.450625	0.4359	0.119294
hsa_circ_0002372	R-CS15	27.46	14.66	12.8	-0.87	0.547147
hsa_circ_0002372	R-CS17	27.07	14.26	12.81	-0.88	0.543367
hsa_circ_0002372	R-CS17	26.98	14.26	12.72	-0.79	0.578344	0.580522	0.0382897
hsa_circ_0002372	R-CS17	26.88	14.26	12.62	-0.69	0.619854
hsa_circ_0002372	R-CS19	26.94	13.32	13.62	-1.69	0.309927
hsa_circ_0002372	R-CS19	26.72	13.32	13.4	-1.47	0.360982	0.300852	0.0651434
hsa_circ_0002372	R-CS19	27.36	13.32	14.04	-2.11	0.231647
hsa_circ_0002372	R-CS13	27.08	12.32	14.76	-2.83	0.140632
hsa_circ_0002372	R-CS13	27.28	12.32	14.96	-3.03	0.122428	0.129935	0.00951239
hsa_circ_0002372	R-CS13	27.23	12.32	14.91	-2.98	0.126745
hsa_circ_0002372	R-CS16	26.95	15.84	11.11	0.82	1.76541
hsa_circ_0002372	R-CS16	27.82	15.84	11.98	-0.05	0.965936	1.27521	0.429344
hsa_circ_0002372	R-CS16	27.64	15.84	11.8	0.13	1.09429
hsa_circ_0002372	R-CS01	26.87	14.27	12.6	-0.67	0.628507
hsa_circ_0002372	R-CS01	26.59	14.27	12.32	-0.39	0.76313	0.697953	0.0674129
hsa_circ_0002372	R-CS01	26.71	14.27	12.44	-0.51	0.702222
hsa_circ_0002372	R-CS14	26.95	15.5	11.45	0.48	1.39474
hsa_circ_0002372	R-CS14	26.46	15.5	10.96	0.97	1.95884	1.7663	0.321847
hsa_circ_0002372	R-CS14	26.47	15.5	10.97	0.96	1.94531
hsa_circ_0002372	R-CS12	27.39	17.9	9.49	2.44	5.42642
hsa_circ_0002372	R-CS12	27.1	17.9	9.2	2.73	6.63456	5.94556	0.62172
hsa_circ_0002372	R-CS12	27.3	17.9	9.4	2.53	5.77572
hsa_circ_0002372	R-HC01	26.98	13.78	13.2	-1.27	0.41466
hsa_circ_0002372	R-HC01	27.04	13.78	13.26	-1.33	0.397768	0.387038	0.0342709
hsa_circ_0002372	R-HC01	27.23	13.78	13.45	-1.52	0.348686
hsa_circ_0002372	R-HC17	27.59	16.71	10.88	1.05	2.07053
hsa_circ_0002372	R-HC17	26.93	16.71	10.22	1.71	3.27161	3.16107	1.03968
hsa_circ_0002372	R-HC17	26.59	16.71	9.88	2.05	4.14106
hsa_circ_0000225	R-CS26		28.87		11.93
hsa_circ_0000225	R-CS26		28.87		11.93
hsa_circ_0000225	R-CS26		28.87		11.93
hsa_circ_0000225	R-CS10		28.47		11.93
hsa_circ_0000225	R-CS10		28.47		11.93
hsa_circ_0000225	R-CS10		28.47		11.93
hsa_circ_0000225	R-CS32	35.03	26.84	8.19	3.74	13.3614
hsa_circ_0000225	R-CS32	35.48	26.84	8.64	3.29	9.78112	10.1175	3.08947
hsa_circ_0000225	R-CS32	35.92	26.84	9.08	2.85	7.21
hsa_circ_0000225	R-CS31		28.53		11.93
hsa_circ_0000225	R-CS31		28.53		11.93
hsa_circ_0000225	R-CS31		28.53		11.93
hsa_circ_0000225	R-CS02		31.99		11.93
hsa_circ_0000225	R-CS02		31.99		11.93
hsa_circ_0000225	R-CS02		31.99		11.93
hsa_circ_0000225	R-CS34		26.48		11.93
hsa_circ_0000225	R-CS34		26.48		11.93
hsa_circ_0000225	R-CS34		26.48		11.93
hsa_circ_0000225	R-CS33		22.56		11.93
hsa_circ_0000225	R-CS33		22.56		11.93
hsa_circ_0000225	R-CS33		22.56		11.93
hsa_circ_0000225	R-CS30	34.39	21.49	12.9	-0.97	0.510506
hsa_circ_0000225	R-CS30	34.5	21.49	13.01	-1.08	0.473029	0.446516	0.080587
hsa_circ_0000225	R-CS30	34.91	21.49	13.42	-1.49	0.356013
hsa_circ_0000225	R-CS05		30.33		11.93
hsa_circ_0000225	R-CS05		30.33		11.93
hsa_circ_0000225	R-CS05		30.33		11.93
hsa_circ_0000225	R-CS04	35.17	29.88	5.29	6.64	99.7331
hsa_circ_0000225	R-CS04	35.37	29.88	5.49	6.44	86.8227	91.1261	7.45382
hsa_circ_0000225	R-CS04	35.37	29.88	5.49	6.44	86.8227
hsa_circ_0000225	R-CS06		25.26		11.93
hsa_circ_0000225	R-CS06		25.26		11.93
hsa_circ_0000225	R-CS06		25.26		11.93
hsa_circ_0000225	R-CS21	32.47	20.53	11.94	-0.01	0.993092
hsa_circ_0000225	R-CS21	32.35	20.53	11.82	0.11	1.07923	0.934788	0.180787
hsa_circ_0000225	R-CS21	32.91	20.53	12.38	-0.45	0.732043
hsa_circ_0000225	R-CS24	34.96	24.82	10.14	1.79	3.45815
hsa_circ_0000225	R-CS24	34.85	24.82	10.03	1.9	3.73213	3.73009	0.270931
hsa_circ_0000225	R-CS24	34.75	24.82	9.93	2	4
hsa_circ_0000225	R-CS08	36.03	25.33	10.7	1.23	2.34567
hsa_circ_0000225	R-CS08	36.22	25.33	10.89	1.04	2.05623	1.91328	0.518857
hsa_circ_0000225	R-CS08	36.84	25.33	11.51	0.42	1.33793
hsa_circ_0000225	R-CS23	36.17	27.41	8.76	3.17	9.00047
hsa_circ_0000225	R-CS23	36.37	27.41	8.96	2.97	7.83536	8.04883	0.864896
hsa_circ_0000225	R-CS23	36.47	27.41	9.06	2.87	7.31065
hsa_circ_0000225	R-CS22	34.23	23.05	11.18	0.75	1.68179
hsa_circ_0000225	R-CS22	34.54	23.05	11.49	0.44	1.3566	1.45877	0.193365
hsa_circ_0000225	R-CS22	34.56	23.05	11.51	0.42	1.33793
hsa_circ_0000225	R-CS07	34.62	19.86	14.76	-2.83	0.140632
hsa_circ_0000225	R-CS07	34.85	19.86	14.99	-3.06	0.119908	0.141826	0.022539
hsa_circ_0000225	R-CS07	34.39	19.86	14.53	-2.6	0.164938
hsa_circ_0000225	R-CS09	33.76	19.9	13.86	-1.93	0.262429
hsa_circ_0000225	R-CS09	33.38	19.9	13.48	-1.55	0.34151	0.285226	0.0490356
hsa_circ_0000225	R-CS09	33.82	19.9	13.92	-1.99	0.251739
hsa_circ_0000225	R-CS25	34.22	18.6	15.62	-3.69	0.0774817
hsa_circ_0000225	R-CS25	34.72	18.6	16.12	-4.19	0.0547879	0.0605491	0.0149116
hsa_circ_0000225	R-CS25	34.87	18.6	16.27	-4.34	0.0493776
hsa_circ_0000225	R-CS11	29.37	17.58	11.79	0.14	1.10191
hsa_circ_0000225	R-CS11	29.76	17.58	12.18	-0.25	0.840896	0.893312	0.187949
hsa_circ_0000225	R-CS11	29.95	17.58	12.37	-0.44	0.737135
hsa_circ_0000225	R-CS27	30.16	17.6	12.56	-0.63	0.646176
hsa_circ_0000225	R-CS27	30.88	17.6	13.28	-1.35	0.392292	0.544357	0.134193
hsa_circ_0000225	R-CS27	30.28	17.6	12.68	-0.75	0.594604
hsa_circ_0000225	R-CS28	30.26	16.93	13.33	-1.4	0.378929
hsa_circ_0000225	R-CS28	30.69	16.93	13.76	-1.83	0.281265	0.326278	0.0492782
hsa_circ_0000225	R-CS28	30.51	16.93	13.58	-1.65	0.31864
hsa_circ_0000225	R-HC29	30.94	17.47	13.47	-1.54	0.343885
hsa_circ_0000225	R-HC29	31.38	17.47	13.91	-1.98	0.25349	0.318621	0.0568762
hsa_circ_0000225	R-HC29	30.88	17.47	13.41	-1.48	0.358489
hsa_circ_0000225	R-HC21	33.02	17.52	15.5	-3.57	0.0842021
hsa_circ_0000225	R-HC21	32.91	17.52	15.39	-3.46	0.0908733	0.0737154	0.0241721
hsa_circ_0000225	R-HC21	33.89	17.52	16.37	-4.44	0.0460709
hsa_circ_0000225	R-HC24	31.61	17.43	14.18	-2.25	0.210224
hsa_circ_0000225	R-HC24	31.63	17.43	14.2	-2.27	0.20733	0.242494	0.0584169
hsa_circ_0000225	R-HC24	31.05	17.43	13.62	-1.69	0.309927
hsa_circ_0000225	R-HC23	28.98	15.91	13.07	-1.14	0.45376
hsa_circ_0000225	R-HC23	28.77	15.91	12.86	-0.93	0.524858	0.488315	0.035591
hsa_circ_0000225	R-HC23	28.88	15.91	12.97	-1.04	0.486327
hsa_circ_0000225	R-HC22	28.94	15.84	13.1	-1.17	0.444421
hsa_circ_0000225	R-HC22	29.38	15.84	13.54	-1.61	0.327598	0.397489	0.0617028
hsa_circ_0000225	R-HC22	29.02	15.84	13.18	-1.25	0.420448
hsa_circ_0000225	R-HC25	30.7	17.07	13.63	-1.7	0.307786
hsa_circ_0000225	R-HC25	30.82	17.07	13.75	-1.82	0.283221	0.369547	0.128833
hsa_circ_0000225	R-HC25	29.95	17.07	12.88	-0.95	0.517632
hsa_circ_0000225	R-HC30	38.54	18.11	20.43	-8.5	0.00276214
hsa_circ_0000225	R-HC30	38.42	18.11	20.31	-8.38	0.00300171	0.00266397	0.00039606
hsa_circ_0000225	R-HC30	38.85	18.11	20.74	-8.81	0.00222805
hsa_circ_0000225	R-HC28	30.95	15.97	14.98	-3.05	0.120742
hsa_circ_0000225	R-HC28	30.63	15.97	14.66	-2.73	0.150726	0.138685	0.0158391
hsa_circ_0000225	R-HC28	30.69	15.97	14.72	-2.79	0.144586
hsa_circ_0000225	R-HC26	31.02	17.18	13.84	-1.91	0.266093
hsa_circ_0000225	R-HC26	31.58	17.18	14.4	-2.47	0.180491	0.281451	0.10945
hsa_circ_0000225	R-HC26	30.44	17.18	13.26	-1.33	0.397768
hsa_circ_0000225	R-HC27	30.74	16.17	14.57	-2.64	0.160428
hsa_circ_0000225	R-HC27	30.45	16.17	14.28	-2.35	0.196146	0.178194	0.0178596
hsa_circ_0000225	R-HC27	30.59	16.17	14.42	-2.49	0.178006
hsa_circ_0000225	R-HC07	28.5	14.74	13.76	-1.83	0.281265
hsa_circ_0000225	R-HC07	28.61	14.74	13.87	-1.94	0.260616	0.257843	0.0249248
hsa_circ_0000225	R-HC07	28.78	14.74	14.04	-2.11	0.231647
hsa_circ_0000225	R-HC08	27.86	13.87	13.99	-2.06	0.239816
hsa_circ_0000225	R-HC08	28.09	13.87	14.22	-2.29	0.204476	0.197305	0.0465124
hsa_circ_0000225	R-HC08	28.56	13.87	14.69	-2.76	0.147624
hsa_circ_0000225	R-HC09	27.9	14.46	13.44	-1.51	0.351111
hsa_circ_0000225	R-HC09	27.89	14.46	13.43	-1.5	0.353553	0.309992	0.073345
hsa_circ_0000225	R-HC09	28.54	14.46	14.08	-2.15	0.225313
hsa_circ_0000225	R-HC11	29.67	14.56	15.11	-3.18	0.110338
hsa_circ_0000225	R-HC11	29.41	14.56	14.85	-2.92	0.132127	0.14225	0.0379979
hsa_circ_0000225	R-HC11	28.93	14.56	14.37	-2.44	0.184284
hsa_circ_0000225	R-HC04	29.67	14.11	15.56	-3.63	0.0807721
hsa_circ_0000225	R-HC04	30.25	14.11	16.14	-4.21	0.0540336	0.0733944	0.0169243
hsa_circ_0000225	R-HC04	29.59	14.11	15.48	-3.55	0.0853775
hsa_circ_0000225	R-HC02	30.99	13.32	17.67	-5.74	0.0187106
hsa_circ_0000225	R-HC02	31.16	13.32	17.84	-5.91	0.0166308	0.0208487	0.00560183
hsa_circ_0000225	R-HC02	30.45	13.32	17.13	-5.2	0.0272047
hsa_circ_0000225	R-HC06	29.15	14.29	14.86	-2.93	0.131215
hsa_circ_0000225	R-HC06	28.12	14.29	13.83	-1.9	0.267943	0.194056	0.0690304
hsa_circ_0000225	R-HC06	28.67	14.29	14.38	-2.45	0.183011
hsa_circ_0000225	R-HC03	26.55	13.68	12.87	-0.94	0.521233
hsa_circ_0000225	R-HC03	27.66	13.68	13.98	-2.05	0.241484	0.3513	0.149249
hsa_circ_0000225	R-HC03	27.39	13.68	13.71	-1.78	0.291183
hsa_circ_0000225	R-HC05	30.6	13.68	16.92	-4.99	0.0314674
hsa_circ_0000225	R-HC05	29.9	13.68	16.22	-4.29	0.0511189	0.0387707	0.0107533
hsa_circ_0000225	R-HC05	30.5	13.68	16.82	-4.89	0.0337259
hsa_circ_0000225	R-HC12	28.85	16.33	12.52	-0.59	0.664343
hsa_circ_0000225	R-HC12	29.11	16.33	12.78	-0.85	0.554785	0.610149	0.0547885
hsa_circ_0000225	R-HC12	28.97	16.33	12.64	-0.71	0.61132
hsa_circ_0000225	R-HC14	27.62	14.37	13.25	-1.32	0.400535
hsa_circ_0000225	R-HC14	28.37	14.37	14	-2.07	0.238159	0.326735	0.0821899
hsa_circ_0000225	R-HC14	27.85	14.37	13.48	-1.55	0.34151
hsa_circ_0000225	R-HC16	29.19	14.61	14.58	-2.65	0.15932
hsa_circ_0000225	R-HC16	29.04	14.61	14.43	-2.5	0.176777	0.193651	0.0451952
hsa_circ_0000225	R-HC16	28.57	14.61	13.96	-2.03	0.244855
hsa_circ_0000225	R-HC20	29.64	15.35	14.29	-2.36	0.194791
hsa_circ_0000225	R-HC20	29.22	15.35	13.87	-1.94	0.260616	0.264072	0.0710717
hsa_circ_0000225	R-HC20	28.85	15.35	13.5	-1.57	0.336808
hsa_circ_0000225	R-HC18	28.79	13.63	15.16	-3.23	0.106579
hsa_circ_0000225	R-HC18	27.99	13.63	14.36	-2.43	0.185565	0.137629	0.0421138
hsa_circ_0000225	R-HC18	28.61	13.63	14.98	-3.05	0.120742
hsa_circ_0000225	R-HC15	27.76	13.69	14.07	-2.14	0.22688
hsa_circ_0000225	R-HC15	27.61	13.69	13.92	-1.99	0.251739	0.242873	0.0138777
hsa_circ_0000225	R-HC15	27.62	13.69	13.93	-2	0.25
hsa_circ_0000225	R-HC19	28.45	13.57	14.88	-2.95	0.129408
hsa_circ_0000225	R-HC19	28.89	13.57	15.32	-3.39	0.0953912	0.124141	0.0265118
hsa_circ_0000225	R-HC19	28.26	13.57	14.69	-2.76	0.147624
hsa_circ_0000225	R-HC13	27.77	14	13.77	-1.84	0.279322
hsa_circ_0000225	R-HC13	28.38	14	14.38	-2.45	0.183011	0.281299	0.0992918
hsa_circ_0000225	R-HC13	27.32	14	13.32	-1.39	0.381565
hsa_circ_0000225	R-HC10		28.03		11.93
hsa_circ_0000225	R-HC10		28.03		11.93
hsa_circ_0000225	R-HC10		28.03		11.93
hsa_circ_0000225	R-CS20	31.01	18.75	12.26	-0.33	0.795536
hsa_circ_0000225	R-CS20	31.45	18.75	12.7	-0.77	0.586417	0.615083	0.167966
hsa_circ_0000225	R-CS20	31.79	18.75	13.04	-1.11	0.463294
hsa_circ_0000225	R-CS18	28.57	15.52	13.05	-1.12	0.460094
hsa_circ_0000225	R-CS18	28.35	15.52	12.83	-0.9	0.535887	0.500987	0.0382502
hsa_circ_0000225	R-CS18	28.43	15.52	12.91	-0.98	0.50698
hsa_circ_0000225	R-CS15	30.98	14.66	16.32	-4.39	0.0476956
hsa_circ_0000225	R-CS15	30.55	14.66	15.89	-3.96	0.0642571	0.055454	0.00833003
hsa_circ_0000225	R-CS15	30.79	14.66	16.13	-4.2	0.0544094
hsa_circ_0000225	R-CS17	26.22	14.26	11.96	-0.03	0.97942
hsa_circ_0000225	R-CS17	25.8	14.26	11.54	0.39	1.31039	1.1409	0.165632
hsa_circ_0000225	R-CS17	26.01	14.26	11.75	0.18	1.13288
hsa_circ_0000225	R-CS19	28.18	13.32	14.86	-2.93	0.131215
hsa_circ_0000225	R-CS19	28.05	13.32	14.73	-2.8	0.143587	0.129677	0.0147395
hsa_circ_0000225	R-CS19	28.38	13.32	15.06	-3.13	0.114229
hsa_circ_0000225	R-CS13	27.69	12.32	15.37	-3.44	0.0921418
hsa_circ_0000225	R-CS13	27.86	12.32	15.54	-3.61	0.0818996	0.0974329	0.0187474
hsa_circ_0000225	R-CS13	27.33	12.32	15.01	-3.08	0.118257
hsa_circ_0000225	R-CS16	28.45	15.84	12.61	-0.68	0.624165
hsa_circ_0000225	R-CS16	28.3	15.84	12.46	-0.53	0.692555	0.72909	0.127191
hsa_circ_0000225	R-CS16	27.97	15.84	12.13	-0.2	0.870551
hsa_circ_0000225	R-CS01	30.76	14.27	16.49	-4.56	0.0423939
hsa_circ_0000225	R-CS01	30.45	14.27	16.18	-4.25	0.052556	0.0538243	0.0121145
hsa_circ_0000225	R-CS01	30.11	14.27	15.84	-3.91	0.0665231
hsa_circ_0000225	R-CS14	29.75	15.5	14.25	-2.32	0.200267
hsa_circ_0000225	R-CS14	29.35	15.5	13.85	-1.92	0.264255	0.237027	0.0330412
hsa_circ_0000225	R-CS14	29.45	15.5	13.95	-2.02	0.246558
hsa_circ_0000225	R-CS12	33.25	17.9	15.35	-3.42	0.0934281
hsa_circ_0000225	R-CS12	33.08	17.9	15.18	-3.25	0.105112	0.101461	0.0069664
hsa_circ_0000225	R-CS12	33.07	17.9	15.17	-3.24	0.105843
hsa_circ_0000225	R-HC01	29.31	13.78	15.53	-3.6	0.0824692
hsa_circ_0000225	R-HC01	29.25	13.78	15.47	-3.54	0.0859714	0.0836366	0.00202195
hsa_circ_0000225	R-HC01	29.31	13.78	15.53	-3.6	0.0824692
hsa_circ_0000225	R-HC17	30.39	16.71	13.68	-1.75	0.297302
hsa_circ_0000225	R-HC17	30.86	16.71	14.15	-2.22	0.214641	0.21688	0.0793265
hsa_circ_0000225	R-HC17	31.49	16.71	14.78	-2.85	0.138696
