# Supplementary material for: Genome‐Wide Analysis of circular RNAs and validation of hsa_circ_0006719 as a potential novel diagnostic biomarker in congenital scoliosis patients
Source: J Cell Mol Med. 2020 May 12;24(12):7015–22. doi: 10.1111/jcmm.15370 (PMC7299707; doi:10.1111/jcmm.15370)
Supplement: Supplementary file 4 — Table S4 [file JCMM-24-7015-s004.xlsx]

## Sheet: 工作表1
circRNA ID	Group	Number	Mean	Std. Deviation	Std. Error Mean
hsa_circ_0006856	CS	32	160.879	424.341	75.0135
	HC	30	29.1731	158.822	28.9969
hsa_circ_0006719	CS	31	19.127	62.1065	11.1547
	HC	30	1.05343	2.00511	0.366082
hsa_circ_0006208	CS	31	94.5963	236.363	42.452
	HC	30	0.556188	1.89274	0.345566
hsa_circ_0002785	CS	32	5156.86	16771.9	2964.87
	HC	30	77.7105	419.758	76.637
hsa_circ_0002692	CS	32	673.543	1837.04	324.745
	HC	30	12.4377	66.4081	12.1244
hsa_circ_0002372	CS	32	1035.42	2833.23	500.849
	HC	30	145.586	793.689	144.907
hsa_circ_0000225	CS	24	5.15368	18.4842	3.77307
	HC	29	0.226138	0.14001	0.0259992
